# Supplementary material for: ﻿A review of the sinica species group within the genus Lilioceris (Coleoptera, Chrysomelidae, Criocerinae)
Source: Zookeys. 2022 Aug 31;1119:153–79. doi: 10.3897/zookeys.1119.87082 (PMC9848619; doi:10.3897/zookeys.1119.87082)
Supplement: XML Treatment for Lilioceris gressitti [file zookeys.1119.87082-treatment1.xml]

<!DOCTYPE tp:taxon-treatment
  PUBLIC "-//TaxonX//DTD Taxonomic Treatment Publishing DTD v0 20100105//EN" "tax-treatment-NSO.dtd">
<tp:taxon-treatment xmlns:tp="http://www.plazi.org/taxpub"><tp:treatment-meta><kwd-group><label>Taxon classification</label><kwd>
                <named-content content-type="kingdom">Animalia</named-content>
              </kwd><kwd>
                <named-content content-type="order">Coleoptera</named-content>
              </kwd><kwd>
                <named-content content-type="family">Chrysomelidae</named-content>
              </kwd></kwd-group><mixed-citation publication-type="journal"><person-group><name><surname>Xu</surname><given-names>Yuan</given-names></name><name><surname>Liang</surname><given-names>Hongbin</given-names></name></person-group><article-title>﻿A review of the <italic><tp:taxon-name><tp:taxon-name-part taxon-name-part-type="genus" reg="Lilioceris"/><tp:taxon-name-part taxon-name-part-type="species" reg="sinica">sinica</tp:taxon-name-part></tp:taxon-name></italic> species group within the genus <italic><tp:taxon-name><tp:taxon-name-part taxon-name-part-type="genus" reg="Lilioceris">Lilioceris</tp:taxon-name-part></tp:taxon-name></italic> (<tp:taxon-name><tp:taxon-name-part taxon-name-part-type="order">Coleoptera</tp:taxon-name-part></tp:taxon-name>, <tp:taxon-name><tp:taxon-name-part taxon-name-part-type="family">Chrysomelidae</tp:taxon-name-part></tp:taxon-name>, <tp:taxon-name><tp:taxon-name-part taxon-name-part-type="subfamily">Criocerinae</tp:taxon-name-part></tp:taxon-name>)</article-title><source>Zookeys</source><day>31</day><month>08</month><year>2022</year><volume>1119</volume><fpage>153</fpage><lpage>179</lpage><pub-id pub-id-type="doi">10.3897/zookeys.1119.87082</pub-id></mixed-citation></tp:treatment-meta><tp:nomenclature><label>﻿</label><tp:taxon-name>
              <object-id xmlns:xlink="http://www.w3.org/1999/xlink" content-type="arpha" xlink:type="simple">433FB539-ED52-567D-93BD-E35DB2AB0341</object-id>
              <tp:taxon-name-part taxon-name-part-type="genus" reg="Lilioceris">Lilioceris</tp:taxon-name-part>
              <tp:taxon-name-part taxon-name-part-type="species" reg="gressitti">gressitti</tp:taxon-name-part>
            </tp:taxon-name><tp:taxon-authority>Medvedev, 1958</tp:taxon-authority><xref ref-type="fig" rid="F1">Figs 1</xref><xref ref-type="fig" rid="F4">, 12</xref><xref ref-type="fig" rid="F5">, 18</xref><xref ref-type="fig" rid="F6">, 24</xref><xref ref-type="fig" rid="F7">, 30</xref><xref ref-type="fig" rid="F8">, 42</xref><xref ref-type="fig" rid="F9">, 43–44</xref><tp:nomenclature-citation-list><tp:nomenclature-citation><tp:taxon-name>
                  <tp:taxon-name-part taxon-name-part-type="genus" reg="Lilioceris"/>
                  <tp:taxon-name-part taxon-name-part-type="species" reg="gressitti">gressitti</tp:taxon-name-part>
                </tp:taxon-name><comment><xref ref-type="bibr" rid="B23">Medvedev 1958</xref>: 111 (China, Prov. Yunnan, holotype, gender ?).</comment></tp:nomenclature-citation></tp:nomenclature-citation-list></tp:nomenclature><tp:treatment-sec sec-type="type material" id="SECID0ETSAE"><title>Type material examined.</title><p>1 holotype (<named-content xmlns:xlink="http://www.w3.org/1999/xlink" content-type="dwc:institutional_code" xlink:title="Naturhistorisches Museum (Museum Frey, Tutzing), Basel" xlink:href="http://grbio.org/institution/naturhistorisches-museum-basel-0" xlink:type="simple">NHMB</named-content>, photo), China, Prov. Yunnan, Vallis flumin Soling-ho / <tp:taxon-name><tp:taxon-name-part taxon-name-part-type="genus" reg="Lilioceris">Lilioceris</tp:taxon-name-part><tp:taxon-name-part taxon-name-part-type="species" reg="gressitti">gressitti</tp:taxon-name-part></tp:taxon-name> m, L. N. Medvedev det. 1957, holotype / Type.</p><fig id="F1" position="float" orientation="portrait"><object-id xmlns:xlink="http://www.w3.org/1999/xlink" content-type="doi" xlink:type="simple">10.3897/zookeys.1119.87082.figures1-3</object-id><object-id xmlns:xlink="http://www.w3.org/1999/xlink" content-type="arpha" xlink:type="simple">DFF1C7CE-3204-5225-B2A2-4B26F2D6A6B2</object-id><label>Figures 1–3.</label><caption><p>Habitus of <italic><tp:taxon-name><tp:taxon-name-part taxon-name-part-type="genus" reg="Lilioceris">Lilioceris</tp:taxon-name-part></tp:taxon-name></italic> spp. <bold>1</bold><italic><tp:taxon-name><tp:taxon-name-part taxon-name-part-type="genus" reg="Lilioceris">L.</tp:taxon-name-part><tp:taxon-name-part taxon-name-part-type="species" reg="gressitti">gressitti</tp:taxon-name-part></tp:taxon-name></italic>, type, China (Yunnan), photographed by Christoph Germann <bold>2</bold><italic><tp:taxon-name><tp:taxon-name-part taxon-name-part-type="genus" reg="Lilioceris">L.</tp:taxon-name-part><tp:taxon-name-part taxon-name-part-type="species" reg="rugata">rugata</tp:taxon-name-part></tp:taxon-name></italic>, type, Japan, photographed by Hongbin Liang <bold>3</bold><italic><tp:taxon-name><tp:taxon-name-part taxon-name-part-type="genus" reg="Lilioceris">L.</tp:taxon-name-part><tp:taxon-name-part taxon-name-part-type="species" reg="ruficollis">ruficollis</tp:taxon-name-part></tp:taxon-name></italic>, type, north of China, photographed by Hongbin Liang. Scale bars: 5.0 mm.</p></caption><graphic xmlns:xlink="http://www.w3.org/1999/xlink" xlink:href="zookeys-1119-153_article-87082__-g001.jpg" position="float" orientation="portrait" xlink:type="simple" id="oo_737305.jpg"><uri content-type="original_file" xlink:type="simple">https://binary.pensoft.net/fig/737305</uri></graphic></fig></tp:treatment-sec><tp:treatment-sec sec-type="material" id="SECID0ECVAE"><title>Other material examined.</title><p>Total 24 specimens. <bold>China: Yunnan</bold>: 1♂, Kunming, 1941.V.23 / <tp:taxon-name><tp:taxon-name-part taxon-name-part-type="genus" reg="Lilioceris">Lilioceris</tp:taxon-name-part><tp:taxon-name-part taxon-name-part-type="species" reg="gressitti">gressitti</tp:taxon-name-part></tp:taxon-name> Medvedev, Peiyu Yu Det.; 1♂, Kunming, 1942.VI.27; 1♂1♀, Kunming, Zhujie Temple / 1958.IX.10; 1♂1♀, Yongsheng, Liude, 2400 m / 1984.VII.18, Shuyong Wang coll.; 1♂, Tengchong, Dahaoping, Hao Huang, 2005.VI; 1♂, Xishuangbanna, Mengzhe, 1750 m / 1958.VI.25, Fuji Pu coll.; 1♂, Xishuangbanna, Menghai, 1200–1600 m / 1958.VII.22, Fuji Pu coll.; 1♀, Kunming, Anning / 1980.VIII.6, 1900 m / <tp:taxon-name><tp:taxon-name-part taxon-name-part-type="genus" reg="Lilioceris">Lilioceris</tp:taxon-name-part><tp:taxon-name-part taxon-name-part-type="species" reg="gressitti">gressitti</tp:taxon-name-part></tp:taxon-name> Medvedev, Peiyu Yu Det.; 2♀, Xishuangbanna, Mengsong, 1600 m / 1958.VII.25, Leyi Zheng coll.; 1♀, Xishuangbanna, Menghai, 1200–1600 m / 1958.VII.22, Shuyong Wang coll.; 1♀, Lancang, 1100 m / 1957.VIII.8, Shuyong Wang coll.; Kunming, suburb, 1900 m, 1956.II.16, Panfilov coll.; 3♂5♀, Wuding, Chadian, Changji Road, <named-content xmlns:xlink="http://www.w3.org/1999/xlink" content-type="dwc:verbatimCoordinates" xlink:type="simple"><named-content content-type="geo-json" specific-use="{&#34;type&#34;:&#34;Point&#34;,&#34;coordinates&#34;:[102.303360,25.741440]}" id="NCID0EBWAE" xlink:type="simple">25.74144°N, 102.30336°E</named-content></named-content> / 2296 m, 2020.VII.11 D1, Yuan Xu &amp; Neng Zhang coll.; 1♂2♀ (<abbrev xmlns:xlink="http://www.w3.org/1999/xlink" xlink:title="The Museum of Hebei University" id="ABBRID0EGWAE" xlink:type="simple">MHU</abbrev>), Puer, Laiyang River, 2007.VII.28, Guodong Ren, Wenjun Hou &amp; Yachai Li coll.; 1♂ (<abbrev xmlns:xlink="http://www.w3.org/1999/xlink" xlink:title="The Museum of Hebei University" id="ABBRID0EKWAE" xlink:type="simple">MHU</abbrev>), Lvchun, 2004.VII.27, Jing Li &amp; Caixia Yuan coll.; 1♂ (<abbrev xmlns:xlink="http://www.w3.org/1999/xlink" xlink:title="The Museum of China Agricultural University" id="ABBRID0EOWAE" xlink:type="simple">MCAU</abbrev>), Kunming, 1946.V; 1♂ (<abbrev xmlns:xlink="http://www.w3.org/1999/xlink" xlink:title="The Museum of China Agricultural University" id="ABBRID0ESWAE" xlink:type="simple">MCAU</abbrev>), Kunming, Xi Shan, V.16; 1♂ (<abbrev xmlns:xlink="http://www.w3.org/1999/xlink" xlink:title="The Museum of China Agricultural University" id="ABBRID0EWWAE" xlink:type="simple">MCAU</abbrev>), Kunming, 1947; <bold>Sichuan</bold>: 1♀, Xiangcheng, 2900–3200 m / 1982.VI.28, Shuyong Wang coll.; <bold>Guizhou</bold>: 1♂ (<abbrev xmlns:xlink="http://www.w3.org/1999/xlink" xlink:title="The Museum of Hebei University" id="ABBRID0E5WAE" xlink:type="simple">MHU</abbrev>), Yinjiang, Fanjing Shan, 2010.VIII.19–21, Yiping Niu &amp; Yong Zhou coll.</p></tp:treatment-sec><tp:treatment-sec sec-type="diagnosis" id="SECID0ECXAE"><title>Diagnosis.</title><p>Femora bicolored, black with brownish red middle; pronotum disc with fine punctures; elytral punctures large on basal half, diminishing posteriorly; lateral side of metasternite with a narrow strip of pubescence; abdominal sternites with a row pubescence, interrupted in the middle, lateral transverse impressions present on sternites 2–5, with sparse pubescence outside the impressions.</p></tp:treatment-sec><tp:treatment-sec sec-type="redescription" id="SECID0EHXAE"><title>Redescription.</title><p><abbrev xmlns:xlink="http://www.w3.org/1999/xlink" xlink:title="Body length" id="ABBRID0ENXAE" xlink:type="simple">BL</abbrev> = 6.0–7.0 mm, <abbrev xmlns:xlink="http://www.w3.org/1999/xlink" xlink:title="body width" id="ABBRID0ERXAE" xlink:type="simple">BW</abbrev> = 3.0–3.5 mm. The front part of the head, antennae, ventral surface black; occiput, pronotum, scutellum and elytra brownish red, femora bicolored, brownish red with apex black.</p><p><bold><italic>Head</italic></bold> (Fig. <xref ref-type="fig" rid="F1">1</xref>). <abbrev xmlns:xlink="http://www.w3.org/1999/xlink" xlink:title="head length" id="ABBRID0EAYAE" xlink:type="simple">HL</abbrev>/<abbrev xmlns:xlink="http://www.w3.org/1999/xlink" xlink:title="head width" id="ABBRID0EEYAE" xlink:type="simple">HW</abbrev> = 1.2–1.5; vertex with a shallow groove in the middle, punctate and setose laterally; frontoclypeal area triangular, disc with fine punctures and sparse setae; labrum transverse, with sparse setae; antennomeres 5–10 slightly longer than wide (Fig. <xref ref-type="fig" rid="F7">30</xref>).</p><p><bold><italic>Pronotum</italic></bold> (Figs <xref ref-type="fig" rid="F1">1</xref>, <xref ref-type="fig" rid="F4">12A</xref>). <abbrev xmlns:xlink="http://www.w3.org/1999/xlink" xlink:title="pronotum width" id="ABBRID0E2YAE" xlink:type="simple">PW</abbrev> / <abbrev xmlns:xlink="http://www.w3.org/1999/xlink" xlink:title="head width" id="ABBRID0E6YAE" xlink:type="simple">HW</abbrev> = 1.1–1.3, <abbrev xmlns:xlink="http://www.w3.org/1999/xlink" xlink:title="pronotum length" id="ABBRID0EDZAE" xlink:type="simple">PL</abbrev> / <abbrev xmlns:xlink="http://www.w3.org/1999/xlink" xlink:title="pronotum width" id="ABBRID0EHZAE" xlink:type="simple">PW</abbrev> = 1.1–1.2; anterior angle slightly protruding; posterior angle not protruding; sides distinctly constricted in the middle; middle of disc with fine and scattered punctures; anterior and posterior transverse impression indistinct, basal transverse groove shallow.</p><p><bold><italic>Elytra</italic></bold> (Figs <xref ref-type="fig" rid="F1">1</xref>, <xref ref-type="fig" rid="F4">12D</xref>). <abbrev xmlns:xlink="http://www.w3.org/1999/xlink" xlink:title="elytra length" id="ABBRID0E1ZAE" xlink:type="simple">EL</abbrev>/<abbrev xmlns:xlink="http://www.w3.org/1999/xlink" xlink:title="elytral width" id="ABBRID0E5ZAE" xlink:type="simple">EW</abbrev> = 1.2–1.4; sutural angle rounded; humeri protruding, humeral groove distinct, basal transverse impression indistinct; scutellary striole composed of 3–5 punctures; strial punctures large at base, diminishing posteriorly; intervals flat, at most convex at extremity of intervals 9 and 10; epipleura raised, with a row of fine punctures.</p><p><bold><italic>Mesosternite pubescent</italic></bold>. Lateral side of metasternite with narrow strip of pubescence, extending from anterior margin to lateroposterior corner (Fig. <xref ref-type="fig" rid="F4">12B</xref>); metepisternum densely pubescent.</p><p><bold><italic>Abdominal sternites</italic></bold> with a row of pubescence, interrupted in the middle; lateral transverse impressions present on sternites 2–5, area outside the impression densely pubescent (Fig. <xref ref-type="fig" rid="F4">12C</xref>).</p><p><bold><italic>Legs</italic></bold> slender; tibiae with dense punctures and pubescence; femora with dense pubescence on dorsal surface, with sparse pubescence on ventral surface.</p><p><bold><italic>Male genitalia</italic></bold> (Fig. <xref ref-type="fig" rid="F5">18A–D</xref>). Median foramen occupying 1/5 length of median lobe (Fig. <xref ref-type="fig" rid="F5">18A</xref>); apex rounded (Fig. <xref ref-type="fig" rid="F5">18B</xref>); basal piece of the tegmen triangular, lateral lobes strongly sclerotized; posterior part of dorsal sclerite in dorsal view more or less parallel-sided, slightly narrowed at apex (Fig. <xref ref-type="fig" rid="F5">18C, D</xref>).</p><p><bold><italic>Female reproductive organs</italic></bold> (Fig. <xref ref-type="fig" rid="F6">24A–C</xref>). Spiculum gastrale short, X-shaped, distal part strongly widened, apical margin straight; ovipositor with dense setae, distal part of the ovipositor cylindrical, short, with a small protuberance; spermatheca greatly convoluted.</p></tp:treatment-sec><tp:treatment-sec sec-type="distribution" id="SECID0E33AE"><title>Distribution.</title><p>China (Yunnan, Sichuan, Guizhou).</p></tp:treatment-sec><tp:treatment-sec sec-type="host" id="SECID0EB4AE"><title>Host plant and habitat.</title><p>(Figs <xref ref-type="fig" rid="F9">43</xref>, <xref ref-type="fig" rid="F9">44</xref>) One collecting locality of <italic><tp:taxon-name><tp:taxon-name-part taxon-name-part-type="genus" reg="Lilioceris">L.</tp:taxon-name-part><tp:taxon-name-part taxon-name-part-type="species" reg="gressitti">gressitti</tp:taxon-name-part></tp:taxon-name></italic> in Wuding county of Yunnan province is situated in subtropical area. This species fed on <italic><tp:taxon-name><tp:taxon-name-part taxon-name-part-type="genus" reg="Dioscorea">Dioscorea</tp:taxon-name-part></tp:taxon-name></italic> sp. (<tp:taxon-name><tp:taxon-name-part taxon-name-part-type="family">Dioscoreaceae</tp:taxon-name-part></tp:taxon-name>) according to observations of the first author (XY) in Yunnan (Fig. <xref ref-type="fig" rid="F9">44</xref>). The vegetation is subtropical evergreen forest. The climate is characterized by distinct rainy summer and dry winter, annual temperature generally ranges from 6 °C to 22 °C. The forests are composed of tall trees, woody vines, and epiphytes. The host plant <italic><tp:taxon-name><tp:taxon-name-part taxon-name-part-type="genus" reg="Dioscorea">Dioscorea</tp:taxon-name-part></tp:taxon-name></italic> sp. shares its habitat with other plants such as <italic><tp:taxon-name><tp:taxon-name-part taxon-name-part-type="genus" reg="Pinus">Pinus</tp:taxon-name-part><tp:taxon-name-part taxon-name-part-type="species" reg="yunnanensis">yunnanensis</tp:taxon-name-part></tp:taxon-name></italic> (<tp:taxon-name><tp:taxon-name-part taxon-name-part-type="family">Pinaceae</tp:taxon-name-part></tp:taxon-name>), <italic><tp:taxon-name><tp:taxon-name-part taxon-name-part-type="genus" reg="Alnus">Alnus</tp:taxon-name-part></tp:taxon-name></italic> sp. (<tp:taxon-name><tp:taxon-name-part taxon-name-part-type="family">Betulaceae</tp:taxon-name-part></tp:taxon-name>), <italic><tp:taxon-name><tp:taxon-name-part taxon-name-part-type="genus" reg="Eucalyptus">Eucalyptus</tp:taxon-name-part></tp:taxon-name></italic> sp. (<tp:taxon-name><tp:taxon-name-part taxon-name-part-type="family">Myrtaceae</tp:taxon-name-part></tp:taxon-name>), <italic><tp:taxon-name><tp:taxon-name-part taxon-name-part-type="genus" reg="Adiantum">Adiantum</tp:taxon-name-part></tp:taxon-name></italic> sp. (<tp:taxon-name><tp:taxon-name-part taxon-name-part-type="family">Pteridaceae</tp:taxon-name-part></tp:taxon-name>), <italic><tp:taxon-name><tp:taxon-name-part taxon-name-part-type="genus" reg="Abelia">Abelia</tp:taxon-name-part></tp:taxon-name></italic> sp. (<tp:taxon-name><tp:taxon-name-part taxon-name-part-type="family">Caprifoliaceae</tp:taxon-name-part></tp:taxon-name>), <italic><tp:taxon-name><tp:taxon-name-part taxon-name-part-type="genus" reg="Ageratina">Ageratina</tp:taxon-name-part></tp:taxon-name></italic> sp. (<tp:taxon-name><tp:taxon-name-part taxon-name-part-type="family">Asteraceae</tp:taxon-name-part></tp:taxon-name>), <italic><tp:taxon-name><tp:taxon-name-part taxon-name-part-type="genus" reg="Artemisia">Artemisia</tp:taxon-name-part></tp:taxon-name></italic> sp. (<tp:taxon-name><tp:taxon-name-part taxon-name-part-type="family">Asteraceae</tp:taxon-name-part></tp:taxon-name>), and <italic><tp:taxon-name><tp:taxon-name-part taxon-name-part-type="genus" reg="Ficus">Ficus</tp:taxon-name-part></tp:taxon-name></italic> sp. (<tp:taxon-name><tp:taxon-name-part taxon-name-part-type="family">Moraceae</tp:taxon-name-part></tp:taxon-name>). <italic><tp:taxon-name><tp:taxon-name-part taxon-name-part-type="genus" reg="Lilioceris">Lilioceris</tp:taxon-name-part><tp:taxon-name-part taxon-name-part-type="species" reg="fouana">fouana</tp:taxon-name-part></tp:taxon-name></italic> are collected together with this species.</p></tp:treatment-sec><tp:treatment-sec sec-type="remarks" id="SECID0EBCAG"><title>Remarks.</title><p><xref ref-type="bibr" rid="B23">Medvedev (1958)</xref> indicated that <italic><tp:taxon-name><tp:taxon-name-part taxon-name-part-type="genus" reg="Lilioceris">L.</tp:taxon-name-part><tp:taxon-name-part taxon-name-part-type="species" reg="gressitti">gressitti</tp:taxon-name-part></tp:taxon-name></italic> was similar to <italic><tp:taxon-name><tp:taxon-name-part taxon-name-part-type="genus" reg="Lilioceris">L.</tp:taxon-name-part><tp:taxon-name-part taxon-name-part-type="species" reg="rugata">rugata</tp:taxon-name-part></tp:taxon-name></italic> (Baly, 1865), especially to <italic><tp:taxon-name><tp:taxon-name-part taxon-name-part-type="genus" reg="Lilioceris">L.</tp:taxon-name-part><tp:taxon-name-part taxon-name-part-type="species" reg="rugata">rugata</tp:taxon-name-part><tp:taxon-name-part taxon-name-part-type="subspecies" reg="sparsipunctata">sparsipunctata</tp:taxon-name-part></tp:taxon-name></italic> Medvedev, 1958 (synonymized with <italic><tp:taxon-name><tp:taxon-name-part taxon-name-part-type="genus" reg="Lilioceris">L.</tp:taxon-name-part><tp:taxon-name-part taxon-name-part-type="species" reg="sinica">sinica</tp:taxon-name-part></tp:taxon-name></italic> by <xref ref-type="bibr" rid="B7">Gressitt and Kimoto 1961</xref>), but differed by the smaller and narrower body, finer punctures on the pronotum, and less strong punctures on the elytra. In addition, it differs from <italic><tp:taxon-name><tp:taxon-name-part taxon-name-part-type="genus" reg="Lilioceris">L.</tp:taxon-name-part><tp:taxon-name-part taxon-name-part-type="species" reg="sinica">sinica</tp:taxon-name-part></tp:taxon-name></italic> in the abdominal sternites having less pubescence.</p></tp:treatment-sec><tp:treatment-sec><!--Section generated to contain objects referenced in tp:taxon-treatment.--><fig id="F4" position="float" orientation="portrait"><object-id xmlns:xlink="http://www.w3.org/1999/xlink" content-type="doi" xlink:type="simple">10.3897/zookeys.1119.87082.figures12-17</object-id><object-id xmlns:xlink="http://www.w3.org/1999/xlink" content-type="arpha" xlink:type="simple">F424DD8D-A11D-596A-8616-B9039E6EA76F</object-id><label>Figures 12–17.</label><caption><p>Pronotum, mesoventral disc, abdominal sternites and elytra of <italic><tp:taxon-name><tp:taxon-name-part taxon-name-part-type="genus" reg="Lilioceris">Lilioceris</tp:taxon-name-part></tp:taxon-name></italic> spp. <bold>12</bold><italic><tp:taxon-name><tp:taxon-name-part taxon-name-part-type="genus" reg="Lilioceris">L.</tp:taxon-name-part><tp:taxon-name-part taxon-name-part-type="species" reg="gressitti">gressitti</tp:taxon-name-part></tp:taxon-name></italic>, ♂, China (Yunnan: Kunming) <bold>13</bold><italic><tp:taxon-name><tp:taxon-name-part taxon-name-part-type="genus" reg="Lilioceris">L.</tp:taxon-name-part><tp:taxon-name-part taxon-name-part-type="species" reg="rugata">rugata</tp:taxon-name-part></tp:taxon-name></italic>, ♂, Japan (Mont Takao) <bold>14</bold><italic><tp:taxon-name><tp:taxon-name-part taxon-name-part-type="genus" reg="Lilioceris">L.</tp:taxon-name-part><tp:taxon-name-part taxon-name-part-type="species" reg="sieversi">sieversi</tp:taxon-name-part></tp:taxon-name></italic>, ♂, China (Beijing)<bold>15</bold><italic><tp:taxon-name><tp:taxon-name-part taxon-name-part-type="genus" reg="Lilioceris">L.</tp:taxon-name-part><tp:taxon-name-part taxon-name-part-type="species" reg="sinica">sinica</tp:taxon-name-part></tp:taxon-name></italic>, ♂, China (Beijing) <bold>16</bold><italic><tp:taxon-name><tp:taxon-name-part taxon-name-part-type="genus" reg="Lilioceris">L.</tp:taxon-name-part><tp:taxon-name-part taxon-name-part-type="species" reg="theana">theana</tp:taxon-name-part></tp:taxon-name></italic>, ♀, China (Liaoning: Shenyang) <bold>17</bold><italic><tp:taxon-name><tp:taxon-name-part taxon-name-part-type="genus" reg="Lilioceris">L.</tp:taxon-name-part><tp:taxon-name-part taxon-name-part-type="species" reg="thibetana">thibetana</tp:taxon-name-part></tp:taxon-name></italic>, ♀, China (Yunnan: Xishuangbanna) <bold>A</bold> pronotum <bold>B</bold> mesoventral disc <bold>C</bold> abdominal sternite <bold>D</bold> elytra.</p></caption><graphic xmlns:xlink="http://www.w3.org/1999/xlink" xlink:href="zookeys-1119-153_article-87082__-g004.jpg" position="float" orientation="portrait" xlink:type="simple" id="oo_737308.jpg"><uri content-type="original_file" xlink:type="simple">https://binary.pensoft.net/fig/737308</uri></graphic></fig><fig id="F5" position="float" orientation="portrait"><object-id xmlns:xlink="http://www.w3.org/1999/xlink" content-type="doi" xlink:type="simple">10.3897/zookeys.1119.87082.figures18-23</object-id><object-id xmlns:xlink="http://www.w3.org/1999/xlink" content-type="arpha" xlink:type="simple">C42CE253-C841-59B4-A478-FC7A5B97988E</object-id><label>Figures 18–23.</label><caption><p>Male genitalia of <italic><tp:taxon-name><tp:taxon-name-part taxon-name-part-type="genus" reg="Lilioceris">Lilioceris</tp:taxon-name-part></tp:taxon-name></italic> spp. <bold>18</bold><italic><tp:taxon-name><tp:taxon-name-part taxon-name-part-type="genus" reg="Lilioceris">L.</tp:taxon-name-part><tp:taxon-name-part taxon-name-part-type="species" reg="gressitti">gressitti</tp:taxon-name-part></tp:taxon-name></italic>, China (Yunnan: Wuding) <bold>19</bold><italic><tp:taxon-name><tp:taxon-name-part taxon-name-part-type="genus" reg="Lilioceris">L.</tp:taxon-name-part><tp:taxon-name-part taxon-name-part-type="species" reg="rugata">rugata</tp:taxon-name-part></tp:taxon-name></italic>, Japan <bold>20</bold><italic><tp:taxon-name><tp:taxon-name-part taxon-name-part-type="genus" reg="Lilioceris">L.</tp:taxon-name-part><tp:taxon-name-part taxon-name-part-type="species" reg="sieversi">sieversi</tp:taxon-name-part></tp:taxon-name></italic>, China (Beijing) <bold>21</bold><italic><tp:taxon-name><tp:taxon-name-part taxon-name-part-type="genus" reg="Lilioceris">L.</tp:taxon-name-part><tp:taxon-name-part taxon-name-part-type="species" reg="sinica">sinica</tp:taxon-name-part></tp:taxon-name></italic>, China (Beijing) <bold>22</bold><italic><tp:taxon-name><tp:taxon-name-part taxon-name-part-type="genus" reg="Lilioceris">L.</tp:taxon-name-part><tp:taxon-name-part taxon-name-part-type="species" reg="theana">theana</tp:taxon-name-part></tp:taxon-name></italic>, China (Liaoning: Shenyang) <bold>23</bold><italic><tp:taxon-name><tp:taxon-name-part taxon-name-part-type="genus" reg="Lilioceris">L.</tp:taxon-name-part><tp:taxon-name-part taxon-name-part-type="species" reg="thibetana">thibetana</tp:taxon-name-part></tp:taxon-name></italic>, China (Yunnan: Xishuangbanna <bold>A</bold> aedeagus, lateral view <bold>B</bold> aedeagus, dorsal view <bold>C</bold> sclerites in internal sac, lateral view <bold>D</bold> dorsal sclerite, dorsal view. Scale bars: 0.5 mm (<bold>A, B</bold>); 0.2 mm (<bold>C, D</bold>).</p></caption><graphic xmlns:xlink="http://www.w3.org/1999/xlink" xlink:href="zookeys-1119-153_article-87082__-g005.jpg" position="float" orientation="portrait" xlink:type="simple" id="oo_737309.jpg"><uri content-type="original_file" xlink:type="simple">https://binary.pensoft.net/fig/737309</uri></graphic></fig><fig id="F6" position="float" orientation="portrait"><object-id xmlns:xlink="http://www.w3.org/1999/xlink" content-type="doi" xlink:type="simple">10.3897/zookeys.1119.87082.figures24-29</object-id><object-id xmlns:xlink="http://www.w3.org/1999/xlink" content-type="arpha" xlink:type="simple">D4681382-9C08-5F97-B86A-47145C6F4A36</object-id><label>Figures 24–29.</label><caption><p>Female reproductive organs of <italic><tp:taxon-name><tp:taxon-name-part taxon-name-part-type="genus" reg="Lilioceris">Lilioceris</tp:taxon-name-part></tp:taxon-name></italic> spp. <bold>24</bold><italic><tp:taxon-name><tp:taxon-name-part taxon-name-part-type="genus" reg="Lilioceris">L.</tp:taxon-name-part><tp:taxon-name-part taxon-name-part-type="species" reg="gressitti">gressitti</tp:taxon-name-part></tp:taxon-name></italic>, China (Yunnan: Wuding) <bold>25</bold><italic><tp:taxon-name><tp:taxon-name-part taxon-name-part-type="genus" reg="Lilioceris">L.</tp:taxon-name-part><tp:taxon-name-part taxon-name-part-type="species" reg="rugata">rugata</tp:taxon-name-part></tp:taxon-name></italic>, Japan (Tokyo) <bold>26</bold><italic><tp:taxon-name><tp:taxon-name-part taxon-name-part-type="genus" reg="Lilioceris">L.</tp:taxon-name-part><tp:taxon-name-part taxon-name-part-type="species" reg="sieversi">sieversi</tp:taxon-name-part></tp:taxon-name></italic>, China (Beijing) <bold>27</bold><italic><tp:taxon-name><tp:taxon-name-part taxon-name-part-type="genus" reg="Lilioceris">L.</tp:taxon-name-part><tp:taxon-name-part taxon-name-part-type="species" reg="sinica">sinica</tp:taxon-name-part></tp:taxon-name></italic>, China (Beijing) <bold>28</bold><italic><tp:taxon-name><tp:taxon-name-part taxon-name-part-type="genus" reg="Lilioceris">L.</tp:taxon-name-part><tp:taxon-name-part taxon-name-part-type="species" reg="theana">theana</tp:taxon-name-part></tp:taxon-name></italic>, China (Liaoning: Shenyang) <bold>29</bold><italic><tp:taxon-name><tp:taxon-name-part taxon-name-part-type="genus" reg="Lilioceris">L.</tp:taxon-name-part><tp:taxon-name-part taxon-name-part-type="species" reg="thibetana">thibetana</tp:taxon-name-part></tp:taxon-name></italic>, China (Yunnan: Xishuangbanna) <bold>A</bold> dorsal view <bold>B</bold> ventral view <bold>C</bold> spermatheca. Scale bars: 0.5 mm.</p></caption><graphic xmlns:xlink="http://www.w3.org/1999/xlink" xlink:href="zookeys-1119-153_article-87082__-g006.jpg" position="float" orientation="portrait" xlink:type="simple" id="oo_737310.jpg"><uri content-type="original_file" xlink:type="simple">https://binary.pensoft.net/fig/737310</uri></graphic></fig><fig id="F7" position="float" orientation="portrait"><object-id xmlns:xlink="http://www.w3.org/1999/xlink" content-type="doi" xlink:type="simple">10.3897/zookeys.1119.87082.figures30-41</object-id><object-id xmlns:xlink="http://www.w3.org/1999/xlink" content-type="arpha" xlink:type="simple">8E9DB71C-E031-577C-9F6C-932259207A65</object-id><label>Figures 30–41.</label><caption><p>Antennae of <italic><tp:taxon-name><tp:taxon-name-part taxon-name-part-type="genus" reg="Lilioceris">Lilioceris</tp:taxon-name-part></tp:taxon-name></italic> spp. <bold>30</bold><italic><tp:taxon-name><tp:taxon-name-part taxon-name-part-type="genus" reg="Lilioceris">L.</tp:taxon-name-part><tp:taxon-name-part taxon-name-part-type="species" reg="gressitti">gressitti</tp:taxon-name-part></tp:taxon-name></italic>, ♂, China (Yunnan: Tengchong) <bold>31</bold><italic><tp:taxon-name><tp:taxon-name-part taxon-name-part-type="genus" reg="Lilioceris">L.</tp:taxon-name-part><tp:taxon-name-part taxon-name-part-type="species" reg="rugata">rugata</tp:taxon-name-part></tp:taxon-name></italic>, ♂, Japan (Kibune: Kyoto) <bold>32</bold><italic><tp:taxon-name><tp:taxon-name-part taxon-name-part-type="genus" reg="Lilioceris">L.</tp:taxon-name-part><tp:taxon-name-part taxon-name-part-type="species" reg="sieversi">sieversi</tp:taxon-name-part></tp:taxon-name></italic>, ♀, China (Beijing) <bold>33</bold><italic><tp:taxon-name><tp:taxon-name-part taxon-name-part-type="genus" reg="Lilioceris">L.</tp:taxon-name-part><tp:taxon-name-part taxon-name-part-type="species" reg="sinica">sinica</tp:taxon-name-part></tp:taxon-name></italic>, ♂, China (Anhui: Yuexi) <bold>34</bold><italic><tp:taxon-name><tp:taxon-name-part taxon-name-part-type="genus" reg="Lilioceris">L.</tp:taxon-name-part><tp:taxon-name-part taxon-name-part-type="species" reg="theana">theana</tp:taxon-name-part></tp:taxon-name></italic>, ♀, China (Liaoning: Shenyang) <bold>35</bold><italic><tp:taxon-name><tp:taxon-name-part taxon-name-part-type="genus" reg="Lilioceris">L.</tp:taxon-name-part><tp:taxon-name-part taxon-name-part-type="species" reg="thibetana">thibetana</tp:taxon-name-part></tp:taxon-name></italic>, ♂, China (Yunnan: Lushui) <bold>36</bold><italic><tp:taxon-name><tp:taxon-name-part taxon-name-part-type="genus" reg="Lilioceris">L.</tp:taxon-name-part><tp:taxon-name-part taxon-name-part-type="species" reg="cheni">cheni</tp:taxon-name-part></tp:taxon-name></italic>, ♂, China (Guangdong: Shixing) <bold>37</bold><italic><tp:taxon-name><tp:taxon-name-part taxon-name-part-type="genus" reg="Lilioceris">L.</tp:taxon-name-part><tp:taxon-name-part taxon-name-part-type="species" reg="egena">egena</tp:taxon-name-part></tp:taxon-name></italic>, ♂, China (Tibet: Mêdog) <bold>38</bold><italic><tp:taxon-name><tp:taxon-name-part taxon-name-part-type="genus" reg="Lilioceris">L.</tp:taxon-name-part><tp:taxon-name-part taxon-name-part-type="species" reg="impressa">impressa</tp:taxon-name-part></tp:taxon-name></italic>, ♂, China (Yunnan: Gongshan) <bold>39</bold><italic><tp:taxon-name><tp:taxon-name-part taxon-name-part-type="genus" reg="Lilioceris">L.</tp:taxon-name-part><tp:taxon-name-part taxon-name-part-type="species" reg="laosensis">laosensis</tp:taxon-name-part></tp:taxon-name></italic>, ♂, China (Tibet: Mêdog) <bold>40</bold><italic><tp:taxon-name><tp:taxon-name-part taxon-name-part-type="genus" reg="Lilioceris">L.</tp:taxon-name-part><tp:taxon-name-part taxon-name-part-type="species" reg="malabarica">malabarica</tp:taxon-name-part></tp:taxon-name></italic>, ♂, India (Mahe: Malabar) <bold>41</bold><italic><tp:taxon-name><tp:taxon-name-part taxon-name-part-type="genus" reg="Lilioceris">L.</tp:taxon-name-part><tp:taxon-name-part taxon-name-part-type="species" reg="yunnana">yunnana</tp:taxon-name-part></tp:taxon-name></italic>, ♂, China (Yunnan: Tengchong). Scale bars: 1.0 mm.</p></caption><graphic xmlns:xlink="http://www.w3.org/1999/xlink" xlink:href="zookeys-1119-153_article-87082__-g007.jpg" position="float" orientation="portrait" xlink:type="simple" id="oo_737311.jpg"><uri content-type="original_file" xlink:type="simple">https://binary.pensoft.net/fig/737311</uri></graphic></fig><fig id="F8" position="float" orientation="portrait"><object-id xmlns:xlink="http://www.w3.org/1999/xlink" content-type="doi" xlink:type="simple">10.3897/zookeys.1119.87082.figure42</object-id><object-id xmlns:xlink="http://www.w3.org/1999/xlink" content-type="arpha" xlink:type="simple">8109052D-9449-58C8-ADAA-75B092B6635F</object-id><label>Figure 42.</label><caption><p>Distribution map of <italic><tp:taxon-name><tp:taxon-name-part taxon-name-part-type="genus" reg="Lilioceris">Lilioceris</tp:taxon-name-part></tp:taxon-name></italic> spp. (<italic><tp:taxon-name><tp:taxon-name-part taxon-name-part-type="genus" reg="Lilioceris">L.</tp:taxon-name-part><tp:taxon-name-part taxon-name-part-type="species" reg="sinica">sinica</tp:taxon-name-part></tp:taxon-name></italic> in Korea and <italic><tp:taxon-name><tp:taxon-name-part taxon-name-part-type="genus" reg="Lilioceris">L.</tp:taxon-name-part><tp:taxon-name-part taxon-name-part-type="species" reg="thibetana">thibetana</tp:taxon-name-part></tp:taxon-name></italic> in Tibet are not marked because of lack of precise locality data).</p></caption><graphic xmlns:xlink="http://www.w3.org/1999/xlink" xlink:href="zookeys-1119-153_article-87082__-g008.jpg" position="float" orientation="portrait" xlink:type="simple" id="oo_737312.jpg"><uri content-type="original_file" xlink:type="simple">https://binary.pensoft.net/fig/737312</uri></graphic></fig><fig id="F9" position="float" orientation="portrait"><object-id xmlns:xlink="http://www.w3.org/1999/xlink" content-type="doi" xlink:type="simple">10.3897/zookeys.1119.87082.figures43-44</object-id><object-id xmlns:xlink="http://www.w3.org/1999/xlink" content-type="arpha" xlink:type="simple">434D36CD-3B05-5AA3-A135-7A7DABAFB74D</object-id><label>Figures 43, 44.</label><caption><p><italic><tp:taxon-name><tp:taxon-name-part taxon-name-part-type="genus" reg="Lilioceris">Lilioceris</tp:taxon-name-part><tp:taxon-name-part taxon-name-part-type="species" reg="gressitti">gressitti</tp:taxon-name-part></tp:taxon-name></italic> in China (Yunnan: Wuding), 2021.VII.11, photographed by YX <bold>43</bold> larva <bold>44</bold> host plant, <italic><tp:taxon-name><tp:taxon-name-part taxon-name-part-type="genus" reg="Dioscorea">Dioscorea</tp:taxon-name-part></tp:taxon-name></italic> sp.</p></caption><graphic xmlns:xlink="http://www.w3.org/1999/xlink" xlink:href="zookeys-1119-153_article-87082__-g009.jpg" position="float" orientation="portrait" xlink:type="simple" id="oo_737313.jpg"><uri content-type="original_file" xlink:type="simple">https://binary.pensoft.net/fig/737313</uri></graphic></fig></tp:treatment-sec><ref-list><ref id="B23"><mixed-citation xmlns:xlink="http://www.w3.org/1999/xlink" xlink:type="simple"><person-group><name name-style="western"><surname>Medvedev</surname><given-names>LN</given-names></name></person-group> (<year>1958</year>) <article-title>Chinesische und japanische Criocerinen aus der Kollektion des Museums G.Frey (Col. Chrysom.). Entomologische Arbeiten aus dem Museum G.</article-title><source>Frey</source><volume>9</volume>: <fpage>106</fpage>–<lpage>113</lpage>.</mixed-citation></ref><ref id="B7"><mixed-citation xmlns:xlink="http://www.w3.org/1999/xlink" xlink:type="simple"><person-group><name name-style="western"><surname>Gressitt</surname><given-names>JL</given-names></name><name name-style="western"><surname>Kimoto</surname><given-names>S</given-names></name></person-group> (<year>1961</year>) The <tp:taxon-name><tp:taxon-name-part taxon-name-part-type="family">Chrysomelidae</tp:taxon-name-part></tp:taxon-name> (Coleopt.) of China and Korea, part 1. Pacific Insects Monographs 1A: 1–299.</mixed-citation></ref></ref-list></tp:taxon-treatment>
