# Supplementary material for: ﻿A review of the sinica species group within the genus Lilioceris (Coleoptera, Chrysomelidae, Criocerinae)
Source: Zookeys. 2022 Aug 31;1119:153–79. doi: 10.3897/zookeys.1119.87082 (PMC9848619; doi:10.3897/zookeys.1119.87082)
Supplement: XML Treatment for Lilioceris rugata [file zookeys.1119.87082-treatment2.xml]

<!DOCTYPE tp:taxon-treatment
  PUBLIC "-//TaxonX//DTD Taxonomic Treatment Publishing DTD v0 20100105//EN" "tax-treatment-NSO.dtd">
<tp:taxon-treatment xmlns:tp="http://www.plazi.org/taxpub"><tp:treatment-meta><kwd-group><label>Taxon classification</label><kwd>
                <named-content content-type="kingdom">Animalia</named-content>
              </kwd><kwd>
                <named-content content-type="order">Coleoptera</named-content>
              </kwd><kwd>
                <named-content content-type="family">Chrysomelidae</named-content>
              </kwd></kwd-group><mixed-citation publication-type="journal"><person-group><name><surname>Xu</surname><given-names>Yuan</given-names></name><name><surname>Liang</surname><given-names>Hongbin</given-names></name></person-group><article-title>﻿A review of the <italic><tp:taxon-name><tp:taxon-name-part taxon-name-part-type="genus" reg="Lilioceris"/><tp:taxon-name-part taxon-name-part-type="species" reg="sinica">sinica</tp:taxon-name-part></tp:taxon-name></italic> species group within the genus <italic><tp:taxon-name><tp:taxon-name-part taxon-name-part-type="genus" reg="Lilioceris">Lilioceris</tp:taxon-name-part></tp:taxon-name></italic> (<tp:taxon-name><tp:taxon-name-part taxon-name-part-type="order">Coleoptera</tp:taxon-name-part></tp:taxon-name>, <tp:taxon-name><tp:taxon-name-part taxon-name-part-type="family">Chrysomelidae</tp:taxon-name-part></tp:taxon-name>, <tp:taxon-name><tp:taxon-name-part taxon-name-part-type="subfamily">Criocerinae</tp:taxon-name-part></tp:taxon-name>)</article-title><source>Zookeys</source><day>31</day><month>08</month><year>2022</year><volume>1119</volume><fpage>153</fpage><lpage>179</lpage><pub-id pub-id-type="doi">10.3897/zookeys.1119.87082</pub-id></mixed-citation></tp:treatment-meta><tp:nomenclature><label>﻿</label><tp:taxon-name>
              <object-id xmlns:xlink="http://www.w3.org/1999/xlink" content-type="arpha" xlink:type="simple">48F71445-129F-5BC5-9D38-BC8579D55CED</object-id>
              <tp:taxon-name-part taxon-name-part-type="genus" reg="Lilioceris">Lilioceris</tp:taxon-name-part>
              <tp:taxon-name-part taxon-name-part-type="species" reg="rugata">rugata</tp:taxon-name-part>
            </tp:taxon-name><tp:taxon-authority>(Baly, 1865)</tp:taxon-authority><xref ref-type="fig" rid="F1">Figs 2</xref><xref ref-type="fig" rid="F4">, 13</xref><xref ref-type="fig" rid="F5">, 19</xref><xref ref-type="fig" rid="F6">, 25</xref><xref ref-type="fig" rid="F7">, 31</xref><xref ref-type="fig" rid="F8">, 42</xref><xref ref-type="fig" rid="F10">, 45</xref><tp:nomenclature-citation-list><tp:nomenclature-citation><tp:taxon-name>
                  <tp:taxon-name-part taxon-name-part-type="genus" reg="Lilioceris"/>
                  <tp:taxon-name-part taxon-name-part-type="species" reg="rugata">rugata</tp:taxon-name-part>
                </tp:taxon-name><comment>Baly, 1865: 154 (Japan, syntype, gender ?). (<tp:taxon-name><tp:taxon-name-part taxon-name-part-type="genus" reg="Crioceris">Crioceris</tp:taxon-name-part></tp:taxon-name>). <xref ref-type="bibr" rid="B5">Chûjô 1941</xref>: 453 (<tp:taxon-name><tp:taxon-name-part taxon-name-part-type="genus" reg="Lilioceris">Lilioceris</tp:taxon-name-part></tp:taxon-name>).</comment></tp:nomenclature-citation></tp:nomenclature-citation-list></tp:nomenclature><tp:treatment-sec sec-type="type material" id="SECID0EKHAG"><title>Type material examined.</title><p>1 type (<named-content xmlns:xlink="http://www.w3.org/1999/xlink" content-type="dwc:institutional_code" xlink:title="The Natural History Museum, London" xlink:href="http://grbio.org/institution/natural-history-museum-london" xlink:type="simple">NHML</named-content>, photo), Type / Type / Japan / <tp:taxon-name><tp:taxon-name-part taxon-name-part-type="genus" reg="Crioceris">Crioceris</tp:taxon-name-part></tp:taxon-name><tp:taxon-name><tp:taxon-name-part taxon-name-part-type="genus" reg="Lilioceris"/><tp:taxon-name-part taxon-name-part-type="species" reg="rugata">rugata</tp:taxon-name-part></tp:taxon-name> Baly, Japan / BMNH (E) 1342969.</p></tp:treatment-sec><tp:treatment-sec sec-type="material" id="SECID0EDIAG"><title>Other material examined.</title><p>Total 10 specimens. 1♂1♀, Museum Paris, Nippon Moyen, env de Tokyo et alpes de Nikko, J. Harmand, 1901; 1♀, Karisnmi, 1932.VII.23; 1♂, Mont Takao, Pr. Hachigji, Japon: 1911.V.28, Edme Gallois / <tp:taxon-name><tp:taxon-name-part taxon-name-part-type="genus" reg="Lilioceris">Lilioceris</tp:taxon-name-part></tp:taxon-name> Rugata (Baly), Peiyu Yu Det.; 1♂, Kyoto, 1931.I.18, K. Eki; 1♂, Kibune, Kyoto, 1931.VI.14, K. Eki / <tp:taxon-name><tp:taxon-name-part taxon-name-part-type="genus" reg="Crioceris">Crioceris</tp:taxon-name-part></tp:taxon-name><tp:taxon-name><tp:taxon-name-part taxon-name-part-type="genus" reg="Lilioceris"/><tp:taxon-name-part taxon-name-part-type="species" reg="rugata">rugata</tp:taxon-name-part></tp:taxon-name> Baly, det by S. Yie; 1♂, Japan, G. Lewis, 1910–320 / <tp:taxon-name><tp:taxon-name-part taxon-name-part-type="genus" reg="Crioceris">Crioceris</tp:taxon-name-part></tp:taxon-name><tp:taxon-name><tp:taxon-name-part taxon-name-part-type="genus" reg="Lilioceris"/><tp:taxon-name-part taxon-name-part-type="species" reg="rugata">rugata</tp:taxon-name-part></tp:taxon-name> Baly, P. M. Hammond det. 1980; 1♂2♀, Karuizawa, 1907.IX.27 / <tp:taxon-name><tp:taxon-name-part taxon-name-part-type="genus" reg="Lilioceris">Lilioceris</tp:taxon-name-part><tp:taxon-name-part taxon-name-part-type="species" reg="rugata">rugata</tp:taxon-name-part></tp:taxon-name>, det. Peiyu Yu.</p></tp:treatment-sec><tp:treatment-sec sec-type="diagnosis" id="SECID0EXJAG"><title>Diagnosis.</title><p>Femora black; pronotum disc with large punctures; elytral punctures strong and not diminishing posteriorly, intervals convex apically; lateral side of metasternite nearly glabrous, without strip of pubescence; abdominal sternites smooth.</p></tp:treatment-sec><tp:treatment-sec sec-type="redescription" id="SECID0E3JAG"><title>Redescription.</title><p><abbrev xmlns:xlink="http://www.w3.org/1999/xlink" xlink:title="Body length" id="ABBRID0ECKAG" xlink:type="simple">BL</abbrev> = 6.9–8.0 mm, <abbrev xmlns:xlink="http://www.w3.org/1999/xlink" xlink:title="body width" id="ABBRID0EGKAG" xlink:type="simple">BW</abbrev> = 3.2–3.8 mm. Head, legs, and ventral surfaces black, pronotum, scutellum, and elytra brownish red.</p><p><bold><italic>Head</italic></bold> (Fig. <xref ref-type="fig" rid="F1">2</xref>). <abbrev xmlns:xlink="http://www.w3.org/1999/xlink" xlink:title="head length" id="ABBRID0EVKAG" xlink:type="simple">HL</abbrev>/<abbrev xmlns:xlink="http://www.w3.org/1999/xlink" xlink:title="head width" id="ABBRID0EZKAG" xlink:type="simple">HW</abbrev> = 1.3–1.4; vertex with groove and fovea in the middle, punctate and setose laterally; frontoclypeal area triangular, disc with fine punctures and sparse setae; labrum transverse, with long setae on both apical angles; antennomeres 5–7 nearly 1.5 times as long as wide, 8–10 slightly longer than width (Fig. <xref ref-type="fig" rid="F7">31</xref>).</p><p><bold><italic>Pronotum</italic></bold> (Fig. <xref ref-type="fig" rid="F4">13A</xref>). <abbrev xmlns:xlink="http://www.w3.org/1999/xlink" xlink:title="pronotum width" id="ABBRID0EMLAG" xlink:type="simple">PW</abbrev> / <abbrev xmlns:xlink="http://www.w3.org/1999/xlink" xlink:title="head width" id="ABBRID0EQLAG" xlink:type="simple">HW</abbrev> = 1.0–1.2, <abbrev xmlns:xlink="http://www.w3.org/1999/xlink" xlink:title="pronotum length" id="ABBRID0EULAG" xlink:type="simple">PL</abbrev> / <abbrev xmlns:xlink="http://www.w3.org/1999/xlink" xlink:title="pronotum width" id="ABBRID0EYLAG" xlink:type="simple">PW</abbrev> = 1.0–1.3; anterior angle slightly protruding; posterior angle not protruding; sides slightly constricted in the middle; middle of disc with large and deep punctures; anterior and posterior transverse impressions indistinct, basal transverse groove shallow.</p><p><bold><italic>Elytra</italic></bold> (Fig. <xref ref-type="fig" rid="F4">13D</xref>). <abbrev xmlns:xlink="http://www.w3.org/1999/xlink" xlink:title="elytra length" id="ABBRID0EHMAG" xlink:type="simple">EL</abbrev>/<abbrev xmlns:xlink="http://www.w3.org/1999/xlink" xlink:title="elytral width" id="ABBRID0ELMAG" xlink:type="simple">EW</abbrev> = 1.5–1.7; sutural angle rounded; humeri protruding, humeral groove shallow, basal transverse impression indistinct; scutellary striole composed of 4–7 punctures; strial punctures large, not diminishing posteriorly, intervals convex at apical 1/4; epipleura raised, with row of fine punctures.</p><p><bold><italic>Mesosternite pubescent</italic></bold>. Lateral side of metasternite nearly glabrous, with little pubescence along anterior and posterior margins (Fig. <xref ref-type="fig" rid="F4">13B</xref>); metepisternum densely pubescent.</p><p><bold><italic>Abdominal sternites</italic></bold> nearly smooth (Fig. <xref ref-type="fig" rid="F4">13C</xref>).</p><p><bold><italic>Legs</italic></bold> slender; tibiae with dense punctures and pubescence; femora with dense pubescence on the dorsal surface, with sparse pubescence on the ventral surface.</p><p><bold><italic>Male genitalia</italic></bold> (Fig. <xref ref-type="fig" rid="F5">19A–D</xref>). Median foramen occupying 1/5 length of median lobe (Fig. <xref ref-type="fig" rid="F5">19A</xref>); apex rounded (Fig. <xref ref-type="fig" rid="F5">19B</xref>); basal piece of the tegmen triangular, lateral lobes weakly sclerotized; posterior part of dorsal sclerite in dorsal view widely rounded, directed laterally (Fig. <xref ref-type="fig" rid="F5">19C, D</xref>).</p><p><bold><italic>Female reproductive organs</italic></bold> (Fig. <xref ref-type="fig" rid="F6">25A–C</xref>). Spiculum gastrale short, X-shaped, distal part strongly widened, apical margin straight; ovipositor with dense setae, distal part of ovipositor cylindrical and short, with a small protuberance; spermatheca small and greatly convoluted.</p></tp:treatment-sec><tp:treatment-sec sec-type="host" id="SECID0EAPAG"><title>Host plant and habitat.</title><p>This species feeds on <italic><tp:taxon-name><tp:taxon-name-part taxon-name-part-type="genus" reg="Dioscorea">Dioscorea</tp:taxon-name-part><tp:taxon-name-part taxon-name-part-type="species" reg="japonica">japonica</tp:taxon-name-part></tp:taxon-name></italic> and <italic><tp:taxon-name><tp:taxon-name-part taxon-name-part-type="genus" reg="Dioscorea">D.</tp:taxon-name-part><tp:taxon-name-part taxon-name-part-type="species" reg="tokoro">tokoro</tp:taxon-name-part></tp:taxon-name></italic> (Kimoto, 1964). The habitat is unknown.</p></tp:treatment-sec><tp:treatment-sec sec-type="distribution" id="SECID0E3PAG"><title>Distribution.</title><p>Japan.</p></tp:treatment-sec><tp:treatment-sec sec-type="remarks" id="SECID0EBQAG"><title>Remarks.</title><p>This species is similar to <italic><tp:taxon-name><tp:taxon-name-part taxon-name-part-type="genus" reg="Lilioceris">L.</tp:taxon-name-part><tp:taxon-name-part taxon-name-part-type="species" reg="sinica">sinica</tp:taxon-name-part></tp:taxon-name></italic>, but differs from the latter by having its pronotal disc with strong and deep punctures, metasternite and abdominal sternites nearly smooth (in <italic><tp:taxon-name><tp:taxon-name-part taxon-name-part-type="genus" reg="Lilioceris">L.</tp:taxon-name-part><tp:taxon-name-part taxon-name-part-type="species" reg="sinica">sinica</tp:taxon-name-part></tp:taxon-name></italic>, pronotal disc with fine and shallow punctures, lateral side of metasternite with a wide strip of pubescence, and abdominal sternites densely pubescent except the glabrous abdominal transverse impressions). In addition, the genitalia of <italic><tp:taxon-name><tp:taxon-name-part taxon-name-part-type="genus" reg="Lilioceris">L.</tp:taxon-name-part><tp:taxon-name-part taxon-name-part-type="species" reg="rugata">rugata</tp:taxon-name-part></tp:taxon-name></italic> differ from those of <italic><tp:taxon-name><tp:taxon-name-part taxon-name-part-type="genus" reg="Lilioceris">L.</tp:taxon-name-part><tp:taxon-name-part taxon-name-part-type="species" reg="sinica">sinica</tp:taxon-name-part></tp:taxon-name></italic> by posterior part of dorsal sclerite in dorsal view widely rounded, directed laterally (in <italic><tp:taxon-name><tp:taxon-name-part taxon-name-part-type="genus" reg="Lilioceris">L.</tp:taxon-name-part><tp:taxon-name-part taxon-name-part-type="species" reg="sinica">sinica</tp:taxon-name-part></tp:taxon-name></italic>, posterior part of dorsal sclerite in dorsal view slightly narrowed at apex, more or less parallel-sided). <xref ref-type="bibr" rid="B5">Chûjô (1941)</xref> synonymized <italic><tp:taxon-name><tp:taxon-name-part taxon-name-part-type="genus" reg="Lilioceris">L.</tp:taxon-name-part><tp:taxon-name-part taxon-name-part-type="species" reg="sinica">sinica</tp:taxon-name-part></tp:taxon-name></italic> with <italic><tp:taxon-name><tp:taxon-name-part taxon-name-part-type="genus" reg="Lilioceris">L.</tp:taxon-name-part><tp:taxon-name-part taxon-name-part-type="species" reg="rugata">rugata</tp:taxon-name-part></tp:taxon-name></italic>, which is not justified in the light of the present study.</p><p><italic><tp:taxon-name><tp:taxon-name-part taxon-name-part-type="genus" reg="Lilioceris">Lilioceris</tp:taxon-name-part><tp:taxon-name-part taxon-name-part-type="species" reg="rugata">rugata</tp:taxon-name-part></tp:taxon-name></italic> is widely distributed in Japan, obviously isolated geographically from other species in China, Russian and Korea. The records of this species from Russia and Korea are questionable. We found some photographs identified as <italic><tp:taxon-name><tp:taxon-name-part taxon-name-part-type="genus" reg="Lilioceris">L.</tp:taxon-name-part><tp:taxon-name-part taxon-name-part-type="species" reg="rugata">rugata</tp:taxon-name-part></tp:taxon-name></italic> on websites from Russia (<ext-link xmlns:xlink="http://www.w3.org/1999/xlink" xlink:type="simple" ext-link-type="uri" xlink:href="https://www.zin.ru/animalia/coleoptera/eng/lilrugkm.htm">https://www.zin.ru/animalia/coleoptera/eng/lilrugkm.htm</ext-link>) and Korea (<ext-link xmlns:xlink="http://www.w3.org/1999/xlink" xlink:type="simple" ext-link-type="uri" xlink:href="https://blog.naver.com/onegunah/110021296278">https://blog.naver.com/onegunah/110021296278</ext-link>) that are actually <italic><tp:taxon-name><tp:taxon-name-part taxon-name-part-type="genus" reg="Lilioceris">L.</tp:taxon-name-part><tp:taxon-name-part taxon-name-part-type="species" reg="theana">theana</tp:taxon-name-part></tp:taxon-name></italic>. <xref ref-type="bibr" rid="B3">Cho and An (2020)</xref> recorded nine specimens of <italic><tp:taxon-name><tp:taxon-name-part taxon-name-part-type="genus" reg="Lilioceris">L.</tp:taxon-name-part><tp:taxon-name-part taxon-name-part-type="species" reg="rugata">rugata</tp:taxon-name-part></tp:taxon-name></italic> collected from South Korea. They are probably also <italic><tp:taxon-name><tp:taxon-name-part taxon-name-part-type="genus" reg="Lilioceris">L.</tp:taxon-name-part><tp:taxon-name-part taxon-name-part-type="species" reg="theana">theana</tp:taxon-name-part></tp:taxon-name></italic> (see <xref ref-type="bibr" rid="B3">Cho and An 2020</xref>: 7, fig. 13). The materials of <italic><tp:taxon-name><tp:taxon-name-part taxon-name-part-type="genus" reg="Lilioceris">L.</tp:taxon-name-part><tp:taxon-name-part taxon-name-part-type="species" reg="rugata">rugata</tp:taxon-name-part></tp:taxon-name></italic> from Russia and Korea need more study.</p></tp:treatment-sec><tp:treatment-sec><!--Section generated to contain objects referenced in tp:taxon-treatment.--><fig id="F1" position="float" orientation="portrait"><object-id xmlns:xlink="http://www.w3.org/1999/xlink" content-type="doi" xlink:type="simple">10.3897/zookeys.1119.87082.figures1-3</object-id><object-id xmlns:xlink="http://www.w3.org/1999/xlink" content-type="arpha" xlink:type="simple">DFF1C7CE-3204-5225-B2A2-4B26F2D6A6B2</object-id><label>Figures 1–3.</label><caption><p>Habitus of <italic><tp:taxon-name><tp:taxon-name-part taxon-name-part-type="genus" reg="Lilioceris">Lilioceris</tp:taxon-name-part></tp:taxon-name></italic> spp. <bold>1</bold><italic><tp:taxon-name><tp:taxon-name-part taxon-name-part-type="genus" reg="Lilioceris">L.</tp:taxon-name-part><tp:taxon-name-part taxon-name-part-type="species" reg="gressitti">gressitti</tp:taxon-name-part></tp:taxon-name></italic>, type, China (Yunnan), photographed by Christoph Germann <bold>2</bold><italic><tp:taxon-name><tp:taxon-name-part taxon-name-part-type="genus" reg="Lilioceris">L.</tp:taxon-name-part><tp:taxon-name-part taxon-name-part-type="species" reg="rugata">rugata</tp:taxon-name-part></tp:taxon-name></italic>, type, Japan, photographed by Hongbin Liang <bold>3</bold><italic><tp:taxon-name><tp:taxon-name-part taxon-name-part-type="genus" reg="Lilioceris">L.</tp:taxon-name-part><tp:taxon-name-part taxon-name-part-type="species" reg="ruficollis">ruficollis</tp:taxon-name-part></tp:taxon-name></italic>, type, north of China, photographed by Hongbin Liang. Scale bars: 5.0 mm.</p></caption><graphic xmlns:xlink="http://www.w3.org/1999/xlink" xlink:href="zookeys-1119-153_article-87082__-g001.jpg" position="float" orientation="portrait" xlink:type="simple" id="oo_737305.jpg"><uri content-type="original_file" xlink:type="simple">https://binary.pensoft.net/fig/737305</uri></graphic></fig><fig id="F4" position="float" orientation="portrait"><object-id xmlns:xlink="http://www.w3.org/1999/xlink" content-type="doi" xlink:type="simple">10.3897/zookeys.1119.87082.figures12-17</object-id><object-id xmlns:xlink="http://www.w3.org/1999/xlink" content-type="arpha" xlink:type="simple">F424DD8D-A11D-596A-8616-B9039E6EA76F</object-id><label>Figures 12–17.</label><caption><p>Pronotum, mesoventral disc, abdominal sternites and elytra of <italic><tp:taxon-name><tp:taxon-name-part taxon-name-part-type="genus" reg="Lilioceris">Lilioceris</tp:taxon-name-part></tp:taxon-name></italic> spp. <bold>12</bold><italic><tp:taxon-name><tp:taxon-name-part taxon-name-part-type="genus" reg="Lilioceris">L.</tp:taxon-name-part><tp:taxon-name-part taxon-name-part-type="species" reg="gressitti">gressitti</tp:taxon-name-part></tp:taxon-name></italic>, ♂, China (Yunnan: Kunming) <bold>13</bold><italic><tp:taxon-name><tp:taxon-name-part taxon-name-part-type="genus" reg="Lilioceris">L.</tp:taxon-name-part><tp:taxon-name-part taxon-name-part-type="species" reg="rugata">rugata</tp:taxon-name-part></tp:taxon-name></italic>, ♂, Japan (Mont Takao) <bold>14</bold><italic><tp:taxon-name><tp:taxon-name-part taxon-name-part-type="genus" reg="Lilioceris">L.</tp:taxon-name-part><tp:taxon-name-part taxon-name-part-type="species" reg="sieversi">sieversi</tp:taxon-name-part></tp:taxon-name></italic>, ♂, China (Beijing)<bold>15</bold><italic><tp:taxon-name><tp:taxon-name-part taxon-name-part-type="genus" reg="Lilioceris">L.</tp:taxon-name-part><tp:taxon-name-part taxon-name-part-type="species" reg="sinica">sinica</tp:taxon-name-part></tp:taxon-name></italic>, ♂, China (Beijing) <bold>16</bold><italic><tp:taxon-name><tp:taxon-name-part taxon-name-part-type="genus" reg="Lilioceris">L.</tp:taxon-name-part><tp:taxon-name-part taxon-name-part-type="species" reg="theana">theana</tp:taxon-name-part></tp:taxon-name></italic>, ♀, China (Liaoning: Shenyang) <bold>17</bold><italic><tp:taxon-name><tp:taxon-name-part taxon-name-part-type="genus" reg="Lilioceris">L.</tp:taxon-name-part><tp:taxon-name-part taxon-name-part-type="species" reg="thibetana">thibetana</tp:taxon-name-part></tp:taxon-name></italic>, ♀, China (Yunnan: Xishuangbanna) <bold>A</bold> pronotum <bold>B</bold> mesoventral disc <bold>C</bold> abdominal sternite <bold>D</bold> elytra.</p></caption><graphic xmlns:xlink="http://www.w3.org/1999/xlink" xlink:href="zookeys-1119-153_article-87082__-g004.jpg" position="float" orientation="portrait" xlink:type="simple" id="oo_737308.jpg"><uri content-type="original_file" xlink:type="simple">https://binary.pensoft.net/fig/737308</uri></graphic></fig><fig id="F5" position="float" orientation="portrait"><object-id xmlns:xlink="http://www.w3.org/1999/xlink" content-type="doi" xlink:type="simple">10.3897/zookeys.1119.87082.figures18-23</object-id><object-id xmlns:xlink="http://www.w3.org/1999/xlink" content-type="arpha" xlink:type="simple">C42CE253-C841-59B4-A478-FC7A5B97988E</object-id><label>Figures 18–23.</label><caption><p>Male genitalia of <italic><tp:taxon-name><tp:taxon-name-part taxon-name-part-type="genus" reg="Lilioceris">Lilioceris</tp:taxon-name-part></tp:taxon-name></italic> spp. <bold>18</bold><italic><tp:taxon-name><tp:taxon-name-part taxon-name-part-type="genus" reg="Lilioceris">L.</tp:taxon-name-part><tp:taxon-name-part taxon-name-part-type="species" reg="gressitti">gressitti</tp:taxon-name-part></tp:taxon-name></italic>, China (Yunnan: Wuding) <bold>19</bold><italic><tp:taxon-name><tp:taxon-name-part taxon-name-part-type="genus" reg="Lilioceris">L.</tp:taxon-name-part><tp:taxon-name-part taxon-name-part-type="species" reg="rugata">rugata</tp:taxon-name-part></tp:taxon-name></italic>, Japan <bold>20</bold><italic><tp:taxon-name><tp:taxon-name-part taxon-name-part-type="genus" reg="Lilioceris">L.</tp:taxon-name-part><tp:taxon-name-part taxon-name-part-type="species" reg="sieversi">sieversi</tp:taxon-name-part></tp:taxon-name></italic>, China (Beijing) <bold>21</bold><italic><tp:taxon-name><tp:taxon-name-part taxon-name-part-type="genus" reg="Lilioceris">L.</tp:taxon-name-part><tp:taxon-name-part taxon-name-part-type="species" reg="sinica">sinica</tp:taxon-name-part></tp:taxon-name></italic>, China (Beijing) <bold>22</bold><italic><tp:taxon-name><tp:taxon-name-part taxon-name-part-type="genus" reg="Lilioceris">L.</tp:taxon-name-part><tp:taxon-name-part taxon-name-part-type="species" reg="theana">theana</tp:taxon-name-part></tp:taxon-name></italic>, China (Liaoning: Shenyang) <bold>23</bold><italic><tp:taxon-name><tp:taxon-name-part taxon-name-part-type="genus" reg="Lilioceris">L.</tp:taxon-name-part><tp:taxon-name-part taxon-name-part-type="species" reg="thibetana">thibetana</tp:taxon-name-part></tp:taxon-name></italic>, China (Yunnan: Xishuangbanna <bold>A</bold> aedeagus, lateral view <bold>B</bold> aedeagus, dorsal view <bold>C</bold> sclerites in internal sac, lateral view <bold>D</bold> dorsal sclerite, dorsal view. Scale bars: 0.5 mm (<bold>A, B</bold>); 0.2 mm (<bold>C, D</bold>).</p></caption><graphic xmlns:xlink="http://www.w3.org/1999/xlink" xlink:href="zookeys-1119-153_article-87082__-g005.jpg" position="float" orientation="portrait" xlink:type="simple" id="oo_737309.jpg"><uri content-type="original_file" xlink:type="simple">https://binary.pensoft.net/fig/737309</uri></graphic></fig><fig id="F6" position="float" orientation="portrait"><object-id xmlns:xlink="http://www.w3.org/1999/xlink" content-type="doi" xlink:type="simple">10.3897/zookeys.1119.87082.figures24-29</object-id><object-id xmlns:xlink="http://www.w3.org/1999/xlink" content-type="arpha" xlink:type="simple">D4681382-9C08-5F97-B86A-47145C6F4A36</object-id><label>Figures 24–29.</label><caption><p>Female reproductive organs of <italic><tp:taxon-name><tp:taxon-name-part taxon-name-part-type="genus" reg="Lilioceris">Lilioceris</tp:taxon-name-part></tp:taxon-name></italic> spp. <bold>24</bold><italic><tp:taxon-name><tp:taxon-name-part taxon-name-part-type="genus" reg="Lilioceris">L.</tp:taxon-name-part><tp:taxon-name-part taxon-name-part-type="species" reg="gressitti">gressitti</tp:taxon-name-part></tp:taxon-name></italic>, China (Yunnan: Wuding) <bold>25</bold><italic><tp:taxon-name><tp:taxon-name-part taxon-name-part-type="genus" reg="Lilioceris">L.</tp:taxon-name-part><tp:taxon-name-part taxon-name-part-type="species" reg="rugata">rugata</tp:taxon-name-part></tp:taxon-name></italic>, Japan (Tokyo) <bold>26</bold><italic><tp:taxon-name><tp:taxon-name-part taxon-name-part-type="genus" reg="Lilioceris">L.</tp:taxon-name-part><tp:taxon-name-part taxon-name-part-type="species" reg="sieversi">sieversi</tp:taxon-name-part></tp:taxon-name></italic>, China (Beijing) <bold>27</bold><italic><tp:taxon-name><tp:taxon-name-part taxon-name-part-type="genus" reg="Lilioceris">L.</tp:taxon-name-part><tp:taxon-name-part taxon-name-part-type="species" reg="sinica">sinica</tp:taxon-name-part></tp:taxon-name></italic>, China (Beijing) <bold>28</bold><italic><tp:taxon-name><tp:taxon-name-part taxon-name-part-type="genus" reg="Lilioceris">L.</tp:taxon-name-part><tp:taxon-name-part taxon-name-part-type="species" reg="theana">theana</tp:taxon-name-part></tp:taxon-name></italic>, China (Liaoning: Shenyang) <bold>29</bold><italic><tp:taxon-name><tp:taxon-name-part taxon-name-part-type="genus" reg="Lilioceris">L.</tp:taxon-name-part><tp:taxon-name-part taxon-name-part-type="species" reg="thibetana">thibetana</tp:taxon-name-part></tp:taxon-name></italic>, China (Yunnan: Xishuangbanna) <bold>A</bold> dorsal view <bold>B</bold> ventral view <bold>C</bold> spermatheca. Scale bars: 0.5 mm.</p></caption><graphic xmlns:xlink="http://www.w3.org/1999/xlink" xlink:href="zookeys-1119-153_article-87082__-g006.jpg" position="float" orientation="portrait" xlink:type="simple" id="oo_737310.jpg"><uri content-type="original_file" xlink:type="simple">https://binary.pensoft.net/fig/737310</uri></graphic></fig><fig id="F7" position="float" orientation="portrait"><object-id xmlns:xlink="http://www.w3.org/1999/xlink" content-type="doi" xlink:type="simple">10.3897/zookeys.1119.87082.figures30-41</object-id><object-id xmlns:xlink="http://www.w3.org/1999/xlink" content-type="arpha" xlink:type="simple">8E9DB71C-E031-577C-9F6C-932259207A65</object-id><label>Figures 30–41.</label><caption><p>Antennae of <italic><tp:taxon-name><tp:taxon-name-part taxon-name-part-type="genus" reg="Lilioceris">Lilioceris</tp:taxon-name-part></tp:taxon-name></italic> spp. <bold>30</bold><italic><tp:taxon-name><tp:taxon-name-part taxon-name-part-type="genus" reg="Lilioceris">L.</tp:taxon-name-part><tp:taxon-name-part taxon-name-part-type="species" reg="gressitti">gressitti</tp:taxon-name-part></tp:taxon-name></italic>, ♂, China (Yunnan: Tengchong) <bold>31</bold><italic><tp:taxon-name><tp:taxon-name-part taxon-name-part-type="genus" reg="Lilioceris">L.</tp:taxon-name-part><tp:taxon-name-part taxon-name-part-type="species" reg="rugata">rugata</tp:taxon-name-part></tp:taxon-name></italic>, ♂, Japan (Kibune: Kyoto) <bold>32</bold><italic><tp:taxon-name><tp:taxon-name-part taxon-name-part-type="genus" reg="Lilioceris">L.</tp:taxon-name-part><tp:taxon-name-part taxon-name-part-type="species" reg="sieversi">sieversi</tp:taxon-name-part></tp:taxon-name></italic>, ♀, China (Beijing) <bold>33</bold><italic><tp:taxon-name><tp:taxon-name-part taxon-name-part-type="genus" reg="Lilioceris">L.</tp:taxon-name-part><tp:taxon-name-part taxon-name-part-type="species" reg="sinica">sinica</tp:taxon-name-part></tp:taxon-name></italic>, ♂, China (Anhui: Yuexi) <bold>34</bold><italic><tp:taxon-name><tp:taxon-name-part taxon-name-part-type="genus" reg="Lilioceris">L.</tp:taxon-name-part><tp:taxon-name-part taxon-name-part-type="species" reg="theana">theana</tp:taxon-name-part></tp:taxon-name></italic>, ♀, China (Liaoning: Shenyang) <bold>35</bold><italic><tp:taxon-name><tp:taxon-name-part taxon-name-part-type="genus" reg="Lilioceris">L.</tp:taxon-name-part><tp:taxon-name-part taxon-name-part-type="species" reg="thibetana">thibetana</tp:taxon-name-part></tp:taxon-name></italic>, ♂, China (Yunnan: Lushui) <bold>36</bold><italic><tp:taxon-name><tp:taxon-name-part taxon-name-part-type="genus" reg="Lilioceris">L.</tp:taxon-name-part><tp:taxon-name-part taxon-name-part-type="species" reg="cheni">cheni</tp:taxon-name-part></tp:taxon-name></italic>, ♂, China (Guangdong: Shixing) <bold>37</bold><italic><tp:taxon-name><tp:taxon-name-part taxon-name-part-type="genus" reg="Lilioceris">L.</tp:taxon-name-part><tp:taxon-name-part taxon-name-part-type="species" reg="egena">egena</tp:taxon-name-part></tp:taxon-name></italic>, ♂, China (Tibet: Mêdog) <bold>38</bold><italic><tp:taxon-name><tp:taxon-name-part taxon-name-part-type="genus" reg="Lilioceris">L.</tp:taxon-name-part><tp:taxon-name-part taxon-name-part-type="species" reg="impressa">impressa</tp:taxon-name-part></tp:taxon-name></italic>, ♂, China (Yunnan: Gongshan) <bold>39</bold><italic><tp:taxon-name><tp:taxon-name-part taxon-name-part-type="genus" reg="Lilioceris">L.</tp:taxon-name-part><tp:taxon-name-part taxon-name-part-type="species" reg="laosensis">laosensis</tp:taxon-name-part></tp:taxon-name></italic>, ♂, China (Tibet: Mêdog) <bold>40</bold><italic><tp:taxon-name><tp:taxon-name-part taxon-name-part-type="genus" reg="Lilioceris">L.</tp:taxon-name-part><tp:taxon-name-part taxon-name-part-type="species" reg="malabarica">malabarica</tp:taxon-name-part></tp:taxon-name></italic>, ♂, India (Mahe: Malabar) <bold>41</bold><italic><tp:taxon-name><tp:taxon-name-part taxon-name-part-type="genus" reg="Lilioceris">L.</tp:taxon-name-part><tp:taxon-name-part taxon-name-part-type="species" reg="yunnana">yunnana</tp:taxon-name-part></tp:taxon-name></italic>, ♂, China (Yunnan: Tengchong). Scale bars: 1.0 mm.</p></caption><graphic xmlns:xlink="http://www.w3.org/1999/xlink" xlink:href="zookeys-1119-153_article-87082__-g007.jpg" position="float" orientation="portrait" xlink:type="simple" id="oo_737311.jpg"><uri content-type="original_file" xlink:type="simple">https://binary.pensoft.net/fig/737311</uri></graphic></fig><fig id="F8" position="float" orientation="portrait"><object-id xmlns:xlink="http://www.w3.org/1999/xlink" content-type="doi" xlink:type="simple">10.3897/zookeys.1119.87082.figure42</object-id><object-id xmlns:xlink="http://www.w3.org/1999/xlink" content-type="arpha" xlink:type="simple">8109052D-9449-58C8-ADAA-75B092B6635F</object-id><label>Figure 42.</label><caption><p>Distribution map of <italic><tp:taxon-name><tp:taxon-name-part taxon-name-part-type="genus" reg="Lilioceris">Lilioceris</tp:taxon-name-part></tp:taxon-name></italic> spp. (<italic><tp:taxon-name><tp:taxon-name-part taxon-name-part-type="genus" reg="Lilioceris">L.</tp:taxon-name-part><tp:taxon-name-part taxon-name-part-type="species" reg="sinica">sinica</tp:taxon-name-part></tp:taxon-name></italic> in Korea and <italic><tp:taxon-name><tp:taxon-name-part taxon-name-part-type="genus" reg="Lilioceris">L.</tp:taxon-name-part><tp:taxon-name-part taxon-name-part-type="species" reg="thibetana">thibetana</tp:taxon-name-part></tp:taxon-name></italic> in Tibet are not marked because of lack of precise locality data).</p></caption><graphic xmlns:xlink="http://www.w3.org/1999/xlink" xlink:href="zookeys-1119-153_article-87082__-g008.jpg" position="float" orientation="portrait" xlink:type="simple" id="oo_737312.jpg"><uri content-type="original_file" xlink:type="simple">https://binary.pensoft.net/fig/737312</uri></graphic></fig><fig id="F10" position="float" orientation="portrait"><object-id xmlns:xlink="http://www.w3.org/1999/xlink" content-type="doi" xlink:type="simple">10.3897/zookeys.1119.87082.figures45-46</object-id><object-id xmlns:xlink="http://www.w3.org/1999/xlink" content-type="arpha" xlink:type="simple">3BCF442C-8959-51AB-8C94-AB44E5869BAD</object-id><label>Figures 45, 46.</label><caption><p><italic><tp:taxon-name><tp:taxon-name-part taxon-name-part-type="genus" reg="Lilioceris">Lilioceris</tp:taxon-name-part></tp:taxon-name></italic> spp. <bold>45</bold><italic><tp:taxon-name><tp:taxon-name-part taxon-name-part-type="genus" reg="Lilioceris">Lilioceris</tp:taxon-name-part><tp:taxon-name-part taxon-name-part-type="species" reg="rugata">rugata</tp:taxon-name-part></tp:taxon-name></italic> in Japan, 2003.V.9, photographed by Masakazu Hayashi <bold>46</bold><italic><tp:taxon-name><tp:taxon-name-part taxon-name-part-type="genus" reg="Lilioceris">Lilioceris</tp:taxon-name-part><tp:taxon-name-part taxon-name-part-type="species" reg="sieversi">sieversi</tp:taxon-name-part></tp:taxon-name></italic> in China (Beijing), 2021.VI.12, photographed by Meiying Lin.</p></caption><graphic xmlns:xlink="http://www.w3.org/1999/xlink" xlink:href="zookeys-1119-153_article-87082__-g010.jpg" position="float" orientation="portrait" xlink:type="simple" id="oo_737314.jpg"><uri content-type="original_file" xlink:type="simple">https://binary.pensoft.net/fig/737314</uri></graphic></fig></tp:treatment-sec><ref-list><ref id="B5"><mixed-citation xmlns:xlink="http://www.w3.org/1999/xlink" xlink:type="simple"><person-group><name name-style="western"><surname>Chûjô</surname><given-names>M</given-names></name></person-group> (<year>1941</year>) <article-title>First supplement to the fauna of Korean chrysomelid–beetles (I).</article-title><source>Transactions of the Natural History Society of Formosa</source><volume>31</volume>: <fpage>451</fpage>–<lpage>462</lpage>.</mixed-citation></ref><ref id="B3"><mixed-citation xmlns:xlink="http://www.w3.org/1999/xlink" xlink:type="simple"><person-group><name name-style="western"><surname>Cho</surname><given-names>HW</given-names></name><name name-style="western"><surname>An</surname><given-names>SL</given-names></name></person-group> (<year>2020</year>) <article-title>An annotated checklist of leaf beetles (<tp:taxon-name><tp:taxon-name-part taxon-name-part-type="order">Coleoptera</tp:taxon-name-part></tp:taxon-name>: <tp:taxon-name><tp:taxon-name-part taxon-name-part-type="family">Chrysomelidae</tp:taxon-name-part></tp:taxon-name>) of Korea, with comments and new records.</article-title><source>Far Eastern Entomologist</source><volume>404</volume>: <fpage>1</fpage>–<lpage>36</lpage>. <ext-link xlink:type="simple" ext-link-type="doi" xlink:href="10.25221/fee.404.1">https://doi.org/10.25221/fee.404.1</ext-link></mixed-citation></ref></ref-list></tp:taxon-treatment>
