# Supplementary material for: ﻿A review of the sinica species group within the genus Lilioceris (Coleoptera, Chrysomelidae, Criocerinae)
Source: Zookeys. 2022 Aug 31;1119:153–79. doi: 10.3897/zookeys.1119.87082 (PMC9848619; doi:10.3897/zookeys.1119.87082)
Supplement: XML Treatment for Lilioceris sieversi [file zookeys.1119.87082-treatment3.xml]

<!DOCTYPE tp:taxon-treatment
  PUBLIC "-//TaxonX//DTD Taxonomic Treatment Publishing DTD v0 20100105//EN" "tax-treatment-NSO.dtd">
<tp:taxon-treatment xmlns:tp="http://www.plazi.org/taxpub"><tp:treatment-meta><kwd-group><label>Taxon classification</label><kwd>
                <named-content content-type="kingdom">Animalia</named-content>
              </kwd><kwd>
                <named-content content-type="order">Coleoptera</named-content>
              </kwd><kwd>
                <named-content content-type="family">Chrysomelidae</named-content>
              </kwd></kwd-group><mixed-citation publication-type="journal"><person-group><name><surname>Xu</surname><given-names>Yuan</given-names></name><name><surname>Liang</surname><given-names>Hongbin</given-names></name></person-group><article-title>﻿A review of the <italic><tp:taxon-name><tp:taxon-name-part taxon-name-part-type="genus" reg="Lilioceris"/><tp:taxon-name-part taxon-name-part-type="species" reg="sinica">sinica</tp:taxon-name-part></tp:taxon-name></italic> species group within the genus <italic><tp:taxon-name><tp:taxon-name-part taxon-name-part-type="genus" reg="Lilioceris">Lilioceris</tp:taxon-name-part></tp:taxon-name></italic> (<tp:taxon-name><tp:taxon-name-part taxon-name-part-type="order">Coleoptera</tp:taxon-name-part></tp:taxon-name>, <tp:taxon-name><tp:taxon-name-part taxon-name-part-type="family">Chrysomelidae</tp:taxon-name-part></tp:taxon-name>, <tp:taxon-name><tp:taxon-name-part taxon-name-part-type="subfamily">Criocerinae</tp:taxon-name-part></tp:taxon-name>)</article-title><source>Zookeys</source><day>31</day><month>08</month><year>2022</year><volume>1119</volume><fpage>153</fpage><lpage>179</lpage><pub-id pub-id-type="doi">10.3897/zookeys.1119.87082</pub-id></mixed-citation></tp:treatment-meta><tp:nomenclature><label>﻿</label><tp:taxon-name>
              <object-id xmlns:xlink="http://www.w3.org/1999/xlink" content-type="arpha" xlink:type="simple">352EAE51-5E2C-511B-9A97-7D28BCEF08F0</object-id>
              <tp:taxon-name-part taxon-name-part-type="genus" reg="Lilioceris">Lilioceris</tp:taxon-name-part>
              <tp:taxon-name-part taxon-name-part-type="species" reg="sieversi">sieversi</tp:taxon-name-part>
            </tp:taxon-name><tp:taxon-authority>(Heyden, 1887a)</tp:taxon-authority><xref ref-type="fig" rid="F1">Figs 3</xref><xref ref-type="fig" rid="F4">, 14</xref><xref ref-type="fig" rid="F5">, 20</xref><xref ref-type="fig" rid="F6">, 26</xref><xref ref-type="fig" rid="F7">, 32</xref><xref ref-type="fig" rid="F8">, 42</xref><xref ref-type="fig" rid="F10">, 46</xref><tp:nomenclature-citation-list><tp:nomenclature-citation><tp:taxon-name>
                  <tp:taxon-name-part taxon-name-part-type="genus" reg="Lilioceris"/>
                  <tp:taxon-name-part taxon-name-part-type="species" reg="sieversi">sieversi</tp:taxon-name-part>
                </tp:taxon-name><comment>Heyden, 1887: 271 (China, Mun. Pecking). (<tp:taxon-name><tp:taxon-name-part taxon-name-part-type="genus" reg="Crioceris">Crioceris</tp:taxon-name-part></tp:taxon-name>). <xref ref-type="bibr" rid="B23">Medvedev 1958</xref>: 108 (<tp:taxon-name><tp:taxon-name-part taxon-name-part-type="genus" reg="Lilioceris">Lilioceris</tp:taxon-name-part></tp:taxon-name>).</comment></tp:nomenclature-citation><tp:nomenclature-citation><tp:taxon-name>
                  <tp:taxon-name-part taxon-name-part-type="genus" reg="Lilioceris"/>
                  <tp:taxon-name-part taxon-name-part-type="species" reg="ruficollis">ruficollis</tp:taxon-name-part>
                </tp:taxon-name><comment>Baly, 1865: 155 (N. China, syntype, gender ?) (<tp:taxon-name><tp:taxon-name-part taxon-name-part-type="genus" reg="Crioceris">Crioceris</tp:taxon-name-part></tp:taxon-name>). [homonym of <tp:taxon-name><tp:taxon-name-part taxon-name-part-type="genus" reg="Crioceris">Crioceris</tp:taxon-name-part><tp:taxon-name-part taxon-name-part-type="species" reg="ruficollis">ruficollis</tp:taxon-name-part></tp:taxon-name> Fabricius, 1787].</comment></tp:nomenclature-citation><tp:nomenclature-citation><tp:taxon-name>
                  <tp:taxon-name-part taxon-name-part-type="genus" reg="Crioceris"/>
                  <tp:taxon-name-part taxon-name-part-type="species" reg="ruficollis">ruficollis</tp:taxon-name-part>
                </tp:taxon-name><comment> White, 1981: 41 [replacement name of <tp:taxon-name><tp:taxon-name-part taxon-name-part-type="genus" reg="Crioceris">Crioceris</tp:taxon-name-part><tp:taxon-name-part taxon-name-part-type="species" reg="ruficollis">ruficollis</tp:taxon-name-part></tp:taxon-name> Baly, 1865]. </comment></tp:nomenclature-citation></tp:nomenclature-citation-list></tp:nomenclature><tp:treatment-sec sec-type="type material" id="SECID0ED1AG"><title>Type material examined.</title><p>1 syntype of <italic><tp:taxon-name><tp:taxon-name-part taxon-name-part-type="genus" reg="Crioceris">Crioceris</tp:taxon-name-part><tp:taxon-name-part taxon-name-part-type="species" reg="ruficollis">ruficollis</tp:taxon-name-part></tp:taxon-name></italic> (<named-content xmlns:xlink="http://www.w3.org/1999/xlink" content-type="dwc:institutional_code" xlink:title="The Natural History Museum, London" xlink:href="http://grbio.org/institution/natural-history-museum-london" xlink:type="simple">NHML</named-content>, photo), <tp:taxon-name><tp:taxon-name-part taxon-name-part-type="genus" reg="Crioceris">Crioceris</tp:taxon-name-part><tp:taxon-name-part taxon-name-part-type="species" reg="ruficollis">ruficollis</tp:taxon-name-part></tp:taxon-name> Baly, N China / SYN-TYPE / BMNH (E) 1343762.</p></tp:treatment-sec><tp:treatment-sec sec-type="material" id="SECID0EC2AG"><title>Other material examined.</title><p>Total 64 specimens. <bold>China</bold>: Heilongjiang: 2♂3♀, Harbin, Ertsentientze, Manchuria, 1941.VI.15; <bold>Jilin</bold>: 1♂1♀, Ma-an Shan / <tp:taxon-name><tp:taxon-name-part taxon-name-part-type="genus" reg="Lilioceris">Lilioceris</tp:taxon-name-part></tp:taxon-name><tp:taxon-name><tp:taxon-name-part taxon-name-part-type="genus" reg="Lilioceris"/><tp:taxon-name-part taxon-name-part-type="species" reg="ruficollis">ruficollis</tp:taxon-name-part></tp:taxon-name> Baly, Peiyu Yu Det.; <bold>Beijing</bold>: 1♀, Badaling, 700 m / 1962.VI.30, Chunguang Wang coll. / <tp:taxon-name><tp:taxon-name-part taxon-name-part-type="genus" reg="Lilioceris">Lilioceris</tp:taxon-name-part></tp:taxon-name><tp:taxon-name><tp:taxon-name-part taxon-name-part-type="genus" reg="Lilioceris"/><tp:taxon-name-part taxon-name-part-type="species" reg="ruficollis">ruficollis</tp:taxon-name-part></tp:taxon-name> (Baly), Peiyu Yu Det.; 1♀1♂, Badaling, 570 m / 1962.VIII.23, Shuyong Wang coll.; 2♀1♂, Badaling, 570 m / 1962.VIII.23, Shengqiao Jiang coll.; 1♀1♂, Badaling, 570 m / 1962.IX.6, Shuyong Wang coll.; 1♀, Shangfang Shan, 400 m / 1961.VII.18, Xuezhong Zhang coll.; 2♀, Sanpu / 1974.VII.18, Shengqiao Jiang coll.; 3♂, Sanpu / 1973.VIII.23, Shengqiao Jiang coll.; 1♂, Sanpu / 1980.VI.12, Jiang coll. / <tp:taxon-name><tp:taxon-name-part taxon-name-part-type="genus" reg="Lilioceris">Lilioceris</tp:taxon-name-part></tp:taxon-name><tp:taxon-name><tp:taxon-name-part taxon-name-part-type="genus" reg="Lilioceris"/><tp:taxon-name-part taxon-name-part-type="species" reg="ruficollis">ruficollis</tp:taxon-name-part></tp:taxon-name> (Baly); 1♂, Sanpu / 1973.VIII.23, Shengqiao Jiang coll. / <tp:taxon-name><tp:taxon-name-part taxon-name-part-type="genus" reg="Dioscorea">Dioscorea</tp:taxon-name-part><tp:taxon-name-part taxon-name-part-type="species" reg="nipponica">nipponica</tp:taxon-name-part></tp:taxon-name> Makino; 1♂, Badaling, 700 m / 1962.VI.29, Chunguang Wang coll.; 1♂, Shangfang Shan, 400 m / 1961.VII.14, Shuyong Wang coll.; 1♂, Mentougou, Yanchi, 301 m, <named-content xmlns:xlink="http://www.w3.org/1999/xlink" content-type="dwc:verbatimCoordinates" xlink:type="simple"><named-content content-type="geo-json" specific-use="{&#34;type&#34;:&#34;Point&#34;,&#34;coordinates&#34;:[115.805770,40.002370]}" id="NCID0EI4AG" xlink:type="simple">40.00237°N, 115.80577°E</named-content></named-content>, 2021.VII.8, Yuan Xu, Yuyao Qin &amp; Hongbin Liang coll.; 1♂, Changping, Baiyanggou, 301 m, <named-content xmlns:xlink="http://www.w3.org/1999/xlink" content-type="dwc:verbatimCoordinates" xlink:type="simple"><named-content content-type="geo-json" specific-use="{&#34;type&#34;:&#34;Point&#34;,&#34;coordinates&#34;:[115.962380,40.238280]}" id="NCID0EQ4AG" xlink:type="simple">40.23828°N, 115.96238°E</named-content></named-content>, 2021.VII.8, Yuan Xu, Yuyao Qin &amp; Hongbin Liang coll.; 1♀, Shangfang Shan, Shengshuiyu, Yunxia Shanzhuang, 566 m, <named-content xmlns:xlink="http://www.w3.org/1999/xlink" content-type="dwc:verbatimCoordinates" xlink:type="simple"><named-content content-type="geo-json" specific-use="{&#34;type&#34;:&#34;Point&#34;,&#34;coordinates&#34;:[115.782200,39.657270]}" id="NCID0EY4AG" xlink:type="simple">39.65727°N, 115.78220°E</named-content></named-content>, 2021.07.16, Yuan Xu, Yuyao Qin &amp; Hongbin Liang coll.; 1♀1♂, Mentougou, Yanchi, 301 m, <named-content xmlns:xlink="http://www.w3.org/1999/xlink" content-type="dwc:verbatimCoordinates" xlink:type="simple"><named-content content-type="geo-json" specific-use="{&#34;type&#34;:&#34;Point&#34;,&#34;coordinates&#34;:[115.805770,40.002370]}" id="NCID0EA5AG" xlink:type="simple">40.00237°N, 115.80577°E</named-content></named-content>, 2021.08.26, Hongbin Liang coll.; 3♀1♂, Mentougou, Zhaitang, Malan forest farm, 2021.VI.14, Meiying Lin coll.; 3♀3♂, Mentougou, Zhaitang, Cenfu, 2021.06.12, Meiying Lin coll.; 1♀, Mentougou, Wangping, Guacaodi Scenic Area, 2021.VIII.12, Yong Wang coll.; <bold>Hebei</bold>: 1♀, Chahar / Chahar, Yangkiaping / 1937.VII.6, O. Piel coll. / <tp:taxon-name><tp:taxon-name-part taxon-name-part-type="genus" reg="Lilioceris">Lilioceris</tp:taxon-name-part></tp:taxon-name><tp:taxon-name><tp:taxon-name-part taxon-name-part-type="genus" reg="Lilioceris"/><tp:taxon-name-part taxon-name-part-type="species" reg="ruficollis">ruficollis</tp:taxon-name-part></tp:taxon-name> (Baly), Peiyu Yu det.; 2♀, Chahar / Chahar Yangkiaping / 1937.VII.3, O. Piel coll.; 1♀, Chahar / Chahar, Yangkiaping / 1937.VII.5, O. Piel coll.; 1♂, Chahar / Chahar, Yangkiaping / 1937.VII.6, O. Piel coll.; 1♂, Xinglong, Taqian, 700 m / 1963.VII.3, Shengqiao Jiang coll.; <bold>Hubei</bold>: 2♂, Shennongjia, Zongluo, 900 m, 1981.VI.18, Yinheng Han coll.; <bold>Shaanxi</bold>: 1♀, 1936.6.9; <bold>Zhejiang</bold>: 2♂, Tianmu Shan, 1931.5.30; <bold>Guizhou</bold>: 1♂, 1910; <bold>Jiangxi</bold>: 1♂, Tonggu, 500 m / 1973.IV.24 / <tp:taxon-name><tp:taxon-name-part taxon-name-part-type="genus" reg="Lilioceris">Lilioceris</tp:taxon-name-part></tp:taxon-name><tp:taxon-name><tp:taxon-name-part taxon-name-part-type="genus" reg="Lilioceris"/><tp:taxon-name-part taxon-name-part-type="species" reg="ruficollis">ruficollis</tp:taxon-name-part></tp:taxon-name> (Baly), Peiyu Yu det.; <bold>Fujian</bold>: 1♀, Wuyi Shan, 1982.6.26, Fan Jiang coll. / <tp:taxon-name><tp:taxon-name-part taxon-name-part-type="genus" reg="Lilioceris">Lilioceris</tp:taxon-name-part></tp:taxon-name><tp:taxon-name><tp:taxon-name-part taxon-name-part-type="genus" reg="Lilioceris"/><tp:taxon-name-part taxon-name-part-type="species" reg="ruficollis">ruficollis</tp:taxon-name-part></tp:taxon-name> (Baly), Peiyu Yu det.; 1♀, Fuzhou / 1955.IV.21; 1♀, Fuzhou / 1955.IV.23; 1♀, Fujian; 1♀, Fuzhou, 1955.VIII.10; 1♀1♂, Fu-an, Shizitou, 1946.V.9; 1♀, Fu-an, Baisha, 1946.V.3–25; 1♂, Fuding, 1946.V; 1♂, Fuzhou / 1955.IV.23.</p></tp:treatment-sec><tp:treatment-sec sec-type="diagnosis" id="SECID0EAABG"><title>Diagnosis.</title><p>Pronotum brownish red, elytra black or dark blue, femora black; pronotum disc with fine punctures; elytral punctures large on basal half, diminishing posteriorly; metasternite almost glabrous; abdominal sternites have a row pubescence and the rest of area nearly smooth, transverse impressions present on sternites 2–5, area outside the impression with sparse pubescence.</p></tp:treatment-sec><tp:treatment-sec sec-type="redescription" id="SECID0EFABG"><title>Redescription.</title><p><abbrev xmlns:xlink="http://www.w3.org/1999/xlink" xlink:title="Body length" id="ABBRID0ELABG" xlink:type="simple">BL</abbrev> = 6.5–8.5 mm, <abbrev xmlns:xlink="http://www.w3.org/1999/xlink" xlink:title="body width" id="ABBRID0EPABG" xlink:type="simple">BW</abbrev> = 3.5–4.5 mm. Front part of head, antennae, legs, ventral surface black; occiput, pronotum brownish red, elytra dark blue or black; scutellum black slightly with brownish red.</p><p><bold><italic>Head</italic></bold> (Fig. <xref ref-type="fig" rid="F1">3</xref>). <abbrev xmlns:xlink="http://www.w3.org/1999/xlink" xlink:title="head length" id="ABBRID0E5ABG" xlink:type="simple">HL</abbrev>/<abbrev xmlns:xlink="http://www.w3.org/1999/xlink" xlink:title="head width" id="ABBRID0ECBBG" xlink:type="simple">HW</abbrev> = 1.3–1.5; vertex without or with an indistinct groove in the middle, finely punctate and setose laterally; frontoclypeal area triangular, disc with dense punctures and setae; labrum transverse, with sparse setae; antennomeres 5–10 slightly longer than wide (Fig. <xref ref-type="fig" rid="F7">32</xref>).</p><p><bold><italic>Pronotum</italic></bold> (Fig. <xref ref-type="fig" rid="F4">14A</xref>). <abbrev xmlns:xlink="http://www.w3.org/1999/xlink" xlink:title="pronotum width" id="ABBRID0EVBBG" xlink:type="simple">PW</abbrev> / <abbrev xmlns:xlink="http://www.w3.org/1999/xlink" xlink:title="head width" id="ABBRID0EZBBG" xlink:type="simple">HW</abbrev> = 1.0–1.1, <abbrev xmlns:xlink="http://www.w3.org/1999/xlink" xlink:title="pronotum length" id="ABBRID0E4BBG" xlink:type="simple">PL</abbrev> / <abbrev xmlns:xlink="http://www.w3.org/1999/xlink" xlink:title="pronotum width" id="ABBRID0EBCBG" xlink:type="simple">PW</abbrev> = 1.2–1.3; anterior and posterior angle not protruding; sides constricted in the middle; middle of disc with fine and scattered punctures; anterior and posterior transverse impression indistinct, basal transverse groove shallow.</p><p><bold><italic>Elytra</italic></bold> (Fig. <xref ref-type="fig" rid="F4">14D</xref>). <abbrev xmlns:xlink="http://www.w3.org/1999/xlink" xlink:title="elytra length" id="ABBRID0EQCBG" xlink:type="simple">EL</abbrev>/<abbrev xmlns:xlink="http://www.w3.org/1999/xlink" xlink:title="elytral width" id="ABBRID0EUCBG" xlink:type="simple">EW</abbrev> = 1.5–1.8; sutural angle rounded; humeri protruding, humeral groove distinct, basal transverse impression indistinct; scutellary striole composed of 5–8 punctures; strial punctures large at base, diminishing posteriorly; intervals flat; epipleura raised, with row of fine punctures.</p><p><bold><italic>Mesosternite pubescent</italic>.</bold> metasternite almost glabrous, only with sparse pubescence (Fig. <xref ref-type="fig" rid="F4">14B</xref>); metepisternum densely pubescent.</p><p><bold><italic>Abdominal sternites</italic></bold> with a distinct row of pubescence, sparse in the middle; lateral transverse impressions present on sternites 2–5, area outside the impression sparsely pubescent (Fig. <xref ref-type="fig" rid="F4">14C</xref>).</p><p><bold><italic>Legs</italic></bold> slender; tibiae with dense punctures and pubescence; femora with dense pubescence on the dorsal surface, with sparse pubescence on the ventral surface.</p><p><bold><italic>Male genitalia</italic></bold> (Fig. <xref ref-type="fig" rid="F5">20A–D</xref>). Median foramen occupying 1/4 length of median lobe (Fig. <xref ref-type="fig" rid="F5">20A</xref>); apex triangular (Fig. <xref ref-type="fig" rid="F5">20B</xref>); basal piece of tegmen triangular, lateral lobes weakly sclerotized; posterior part of dorsal sclerite in lateral view curved, directed ventrally, narrowed at apex in dorsal view (Fig. <xref ref-type="fig" rid="F5">20C, D</xref>).</p><p><bold><italic>Female reproductive organs</italic></bold> (Fig. <xref ref-type="fig" rid="F6">26A–C</xref>). Spiculum gastrale short, Y-shaped, distal part widened; ovipositor with dense setae, distal part of ovipositor cylindrical, short, with small protuberance; spermatheca slightly convoluted.</p></tp:treatment-sec><tp:treatment-sec sec-type="distribution" id="SECID0ESFBG"><title>Distribution.</title><p>China (Heilongjiang, Jilin, Beijing, Hebei, Shaanxi, Hubei, Zhejiang, Guizhou, Jiangxi, Fujian); Korea (<xref ref-type="bibr" rid="B25">Park et al. 2012</xref>; <xref ref-type="bibr" rid="B3">Cho and An 2020</xref>).</p></tp:treatment-sec><tp:treatment-sec sec-type="host" id="SECID0EAGBG"><title>Host plant and habitat.</title><p>This species feeds on <italic><tp:taxon-name><tp:taxon-name-part taxon-name-part-type="genus" reg="Dioscorea">Dioscorea</tp:taxon-name-part><tp:taxon-name-part taxon-name-part-type="species" reg="nipponica">nipponica</tp:taxon-name-part></tp:taxon-name></italic> and <italic><tp:taxon-name><tp:taxon-name-part taxon-name-part-type="genus" reg="Dioscorea">D.</tp:taxon-name-part><tp:taxon-name-part taxon-name-part-type="species" reg="polystachya">polystachya</tp:taxon-name-part></tp:taxon-name></italic> in Beijing according to our observations; in addition, <italic><tp:taxon-name><tp:taxon-name-part taxon-name-part-type="genus" reg="Dioscorea">D.</tp:taxon-name-part><tp:taxon-name-part taxon-name-part-type="species" reg="septemioba">septemioba</tp:taxon-name-part></tp:taxon-name></italic>, <italic><tp:taxon-name><tp:taxon-name-part taxon-name-part-type="genus" reg="Dioscorea">D.</tp:taxon-name-part><tp:taxon-name-part taxon-name-part-type="species" reg="batatas">batatas</tp:taxon-name-part></tp:taxon-name></italic>, and <italic><tp:taxon-name><tp:taxon-name-part taxon-name-part-type="genus" reg="Dioscorea">D.</tp:taxon-name-part><tp:taxon-name-part taxon-name-part-type="species" reg="japonica">japonica</tp:taxon-name-part></tp:taxon-name></italic> are also its hosts (<xref ref-type="bibr" rid="B25">Park et al. 2012</xref>).</p><p>One collecting locality of it in Beijing (Fig. <xref ref-type="fig" rid="F10">46</xref>) is situated at the north temperate zone. The climate is a temperate monsoon climate, with hot and rainy summers, and cold and dry winters with an average temperature below 0 °C. Affected by the climate, temperate deciduous broad-leaved forests grow here. The host plant <italic><tp:taxon-name><tp:taxon-name-part taxon-name-part-type="genus" reg="Dioscorea">Dioscorea</tp:taxon-name-part><tp:taxon-name-part taxon-name-part-type="species" reg="polystachya">polystachya</tp:taxon-name-part></tp:taxon-name></italic> shares a habitat with other plants such as <italic><tp:taxon-name><tp:taxon-name-part taxon-name-part-type="genus" reg="Koelreuteria">Koelreuteria</tp:taxon-name-part><tp:taxon-name-part taxon-name-part-type="species" reg="paniculata">paniculata</tp:taxon-name-part></tp:taxon-name></italic> (<tp:taxon-name><tp:taxon-name-part taxon-name-part-type="family">Sapindaceae</tp:taxon-name-part></tp:taxon-name>), <italic><tp:taxon-name><tp:taxon-name-part taxon-name-part-type="genus" reg="Menispermum">Menispermum</tp:taxon-name-part><tp:taxon-name-part taxon-name-part-type="species" reg="dauricum">dauricum</tp:taxon-name-part></tp:taxon-name></italic> (<tp:taxon-name><tp:taxon-name-part taxon-name-part-type="family">Menispermaceae</tp:taxon-name-part></tp:taxon-name>), <tp:taxon-name><tp:taxon-name-part taxon-name-part-type="genus" reg="Vitex">Vitex</tp:taxon-name-part><tp:taxon-name-part taxon-name-part-type="species" reg="negundo">negundo</tp:taxon-name-part><tp:taxon-name-part taxon-name-part-type="infraspecific-rank">var.</tp:taxon-name-part><tp:taxon-name-part taxon-name-part-type="variety" reg="heterophylla">heterophylla</tp:taxon-name-part></tp:taxon-name> (<tp:taxon-name><tp:taxon-name-part taxon-name-part-type="family">Lamiaceae</tp:taxon-name-part></tp:taxon-name>), <italic><tp:taxon-name><tp:taxon-name-part taxon-name-part-type="genus" reg="Populus">Populus</tp:taxon-name-part></tp:taxon-name></italic> sp. (<tp:taxon-name><tp:taxon-name-part taxon-name-part-type="family">Salicaceae</tp:taxon-name-part></tp:taxon-name>), <italic><tp:taxon-name><tp:taxon-name-part taxon-name-part-type="genus" reg="Ulmus">Ulmus</tp:taxon-name-part><tp:taxon-name-part taxon-name-part-type="species" reg="pumila">pumila</tp:taxon-name-part></tp:taxon-name></italic> (<tp:taxon-name><tp:taxon-name-part taxon-name-part-type="family">Ulmaceae</tp:taxon-name-part></tp:taxon-name>), <italic><tp:taxon-name><tp:taxon-name-part taxon-name-part-type="genus" reg="Humulus">Humulus</tp:taxon-name-part><tp:taxon-name-part taxon-name-part-type="species" reg="scandens">scandens</tp:taxon-name-part></tp:taxon-name></italic> (<tp:taxon-name><tp:taxon-name-part taxon-name-part-type="family">Cannabaceae</tp:taxon-name-part></tp:taxon-name>), <italic><tp:taxon-name><tp:taxon-name-part taxon-name-part-type="genus" reg="Persicaria">Persicaria</tp:taxon-name-part></tp:taxon-name></italic> sp. (<tp:taxon-name><tp:taxon-name-part taxon-name-part-type="family">Polygonaceae</tp:taxon-name-part></tp:taxon-name>) and others.</p></tp:treatment-sec><tp:treatment-sec sec-type="remarks" id="SECID0EAMBG"><title>Remarks.</title><p>This species is unique in <italic><tp:taxon-name><tp:taxon-name-part taxon-name-part-type="genus" reg="Lilioceris"/><tp:taxon-name-part taxon-name-part-type="species" reg="sinica">sinica</tp:taxon-name-part></tp:taxon-name></italic> group for its dark blue or black elytra, aedeagus with an acute apex, and the dorsal sclerites curved in lateral view. The color of ventral side and the femora of this species is variable: specimens from northern China are completely black, while those from southern China are black with brownish red.</p></tp:treatment-sec><tp:treatment-sec><!--Section generated to contain objects referenced in tp:taxon-treatment.--><fig id="F1" position="float" orientation="portrait"><object-id xmlns:xlink="http://www.w3.org/1999/xlink" content-type="doi" xlink:type="simple">10.3897/zookeys.1119.87082.figures1-3</object-id><object-id xmlns:xlink="http://www.w3.org/1999/xlink" content-type="arpha" xlink:type="simple">DFF1C7CE-3204-5225-B2A2-4B26F2D6A6B2</object-id><label>Figures 1–3.</label><caption><p>Habitus of <italic><tp:taxon-name><tp:taxon-name-part taxon-name-part-type="genus" reg="Lilioceris">Lilioceris</tp:taxon-name-part></tp:taxon-name></italic> spp. <bold>1</bold><italic><tp:taxon-name><tp:taxon-name-part taxon-name-part-type="genus" reg="Lilioceris">L.</tp:taxon-name-part><tp:taxon-name-part taxon-name-part-type="species" reg="gressitti">gressitti</tp:taxon-name-part></tp:taxon-name></italic>, type, China (Yunnan), photographed by Christoph Germann <bold>2</bold><italic><tp:taxon-name><tp:taxon-name-part taxon-name-part-type="genus" reg="Lilioceris">L.</tp:taxon-name-part><tp:taxon-name-part taxon-name-part-type="species" reg="rugata">rugata</tp:taxon-name-part></tp:taxon-name></italic>, type, Japan, photographed by Hongbin Liang <bold>3</bold><italic><tp:taxon-name><tp:taxon-name-part taxon-name-part-type="genus" reg="Lilioceris">L.</tp:taxon-name-part><tp:taxon-name-part taxon-name-part-type="species" reg="ruficollis">ruficollis</tp:taxon-name-part></tp:taxon-name></italic>, type, north of China, photographed by Hongbin Liang. Scale bars: 5.0 mm.</p></caption><graphic xmlns:xlink="http://www.w3.org/1999/xlink" xlink:href="zookeys-1119-153_article-87082__-g001.jpg" position="float" orientation="portrait" xlink:type="simple" id="oo_737305.jpg"><uri content-type="original_file" xlink:type="simple">https://binary.pensoft.net/fig/737305</uri></graphic></fig><fig id="F4" position="float" orientation="portrait"><object-id xmlns:xlink="http://www.w3.org/1999/xlink" content-type="doi" xlink:type="simple">10.3897/zookeys.1119.87082.figures12-17</object-id><object-id xmlns:xlink="http://www.w3.org/1999/xlink" content-type="arpha" xlink:type="simple">F424DD8D-A11D-596A-8616-B9039E6EA76F</object-id><label>Figures 12–17.</label><caption><p>Pronotum, mesoventral disc, abdominal sternites and elytra of <italic><tp:taxon-name><tp:taxon-name-part taxon-name-part-type="genus" reg="Lilioceris">Lilioceris</tp:taxon-name-part></tp:taxon-name></italic> spp. <bold>12</bold><italic><tp:taxon-name><tp:taxon-name-part taxon-name-part-type="genus" reg="Lilioceris">L.</tp:taxon-name-part><tp:taxon-name-part taxon-name-part-type="species" reg="gressitti">gressitti</tp:taxon-name-part></tp:taxon-name></italic>, ♂, China (Yunnan: Kunming) <bold>13</bold><italic><tp:taxon-name><tp:taxon-name-part taxon-name-part-type="genus" reg="Lilioceris">L.</tp:taxon-name-part><tp:taxon-name-part taxon-name-part-type="species" reg="rugata">rugata</tp:taxon-name-part></tp:taxon-name></italic>, ♂, Japan (Mont Takao) <bold>14</bold><italic><tp:taxon-name><tp:taxon-name-part taxon-name-part-type="genus" reg="Lilioceris">L.</tp:taxon-name-part><tp:taxon-name-part taxon-name-part-type="species" reg="sieversi">sieversi</tp:taxon-name-part></tp:taxon-name></italic>, ♂, China (Beijing)<bold>15</bold><italic><tp:taxon-name><tp:taxon-name-part taxon-name-part-type="genus" reg="Lilioceris">L.</tp:taxon-name-part><tp:taxon-name-part taxon-name-part-type="species" reg="sinica">sinica</tp:taxon-name-part></tp:taxon-name></italic>, ♂, China (Beijing) <bold>16</bold><italic><tp:taxon-name><tp:taxon-name-part taxon-name-part-type="genus" reg="Lilioceris">L.</tp:taxon-name-part><tp:taxon-name-part taxon-name-part-type="species" reg="theana">theana</tp:taxon-name-part></tp:taxon-name></italic>, ♀, China (Liaoning: Shenyang) <bold>17</bold><italic><tp:taxon-name><tp:taxon-name-part taxon-name-part-type="genus" reg="Lilioceris">L.</tp:taxon-name-part><tp:taxon-name-part taxon-name-part-type="species" reg="thibetana">thibetana</tp:taxon-name-part></tp:taxon-name></italic>, ♀, China (Yunnan: Xishuangbanna) <bold>A</bold> pronotum <bold>B</bold> mesoventral disc <bold>C</bold> abdominal sternite <bold>D</bold> elytra.</p></caption><graphic xmlns:xlink="http://www.w3.org/1999/xlink" xlink:href="zookeys-1119-153_article-87082__-g004.jpg" position="float" orientation="portrait" xlink:type="simple" id="oo_737308.jpg"><uri content-type="original_file" xlink:type="simple">https://binary.pensoft.net/fig/737308</uri></graphic></fig><fig id="F5" position="float" orientation="portrait"><object-id xmlns:xlink="http://www.w3.org/1999/xlink" content-type="doi" xlink:type="simple">10.3897/zookeys.1119.87082.figures18-23</object-id><object-id xmlns:xlink="http://www.w3.org/1999/xlink" content-type="arpha" xlink:type="simple">C42CE253-C841-59B4-A478-FC7A5B97988E</object-id><label>Figures 18–23.</label><caption><p>Male genitalia of <italic><tp:taxon-name><tp:taxon-name-part taxon-name-part-type="genus" reg="Lilioceris">Lilioceris</tp:taxon-name-part></tp:taxon-name></italic> spp. <bold>18</bold><italic><tp:taxon-name><tp:taxon-name-part taxon-name-part-type="genus" reg="Lilioceris">L.</tp:taxon-name-part><tp:taxon-name-part taxon-name-part-type="species" reg="gressitti">gressitti</tp:taxon-name-part></tp:taxon-name></italic>, China (Yunnan: Wuding) <bold>19</bold><italic><tp:taxon-name><tp:taxon-name-part taxon-name-part-type="genus" reg="Lilioceris">L.</tp:taxon-name-part><tp:taxon-name-part taxon-name-part-type="species" reg="rugata">rugata</tp:taxon-name-part></tp:taxon-name></italic>, Japan <bold>20</bold><italic><tp:taxon-name><tp:taxon-name-part taxon-name-part-type="genus" reg="Lilioceris">L.</tp:taxon-name-part><tp:taxon-name-part taxon-name-part-type="species" reg="sieversi">sieversi</tp:taxon-name-part></tp:taxon-name></italic>, China (Beijing) <bold>21</bold><italic><tp:taxon-name><tp:taxon-name-part taxon-name-part-type="genus" reg="Lilioceris">L.</tp:taxon-name-part><tp:taxon-name-part taxon-name-part-type="species" reg="sinica">sinica</tp:taxon-name-part></tp:taxon-name></italic>, China (Beijing) <bold>22</bold><italic><tp:taxon-name><tp:taxon-name-part taxon-name-part-type="genus" reg="Lilioceris">L.</tp:taxon-name-part><tp:taxon-name-part taxon-name-part-type="species" reg="theana">theana</tp:taxon-name-part></tp:taxon-name></italic>, China (Liaoning: Shenyang) <bold>23</bold><italic><tp:taxon-name><tp:taxon-name-part taxon-name-part-type="genus" reg="Lilioceris">L.</tp:taxon-name-part><tp:taxon-name-part taxon-name-part-type="species" reg="thibetana">thibetana</tp:taxon-name-part></tp:taxon-name></italic>, China (Yunnan: Xishuangbanna <bold>A</bold> aedeagus, lateral view <bold>B</bold> aedeagus, dorsal view <bold>C</bold> sclerites in internal sac, lateral view <bold>D</bold> dorsal sclerite, dorsal view. Scale bars: 0.5 mm (<bold>A, B</bold>); 0.2 mm (<bold>C, D</bold>).</p></caption><graphic xmlns:xlink="http://www.w3.org/1999/xlink" xlink:href="zookeys-1119-153_article-87082__-g005.jpg" position="float" orientation="portrait" xlink:type="simple" id="oo_737309.jpg"><uri content-type="original_file" xlink:type="simple">https://binary.pensoft.net/fig/737309</uri></graphic></fig><fig id="F6" position="float" orientation="portrait"><object-id xmlns:xlink="http://www.w3.org/1999/xlink" content-type="doi" xlink:type="simple">10.3897/zookeys.1119.87082.figures24-29</object-id><object-id xmlns:xlink="http://www.w3.org/1999/xlink" content-type="arpha" xlink:type="simple">D4681382-9C08-5F97-B86A-47145C6F4A36</object-id><label>Figures 24–29.</label><caption><p>Female reproductive organs of <italic><tp:taxon-name><tp:taxon-name-part taxon-name-part-type="genus" reg="Lilioceris">Lilioceris</tp:taxon-name-part></tp:taxon-name></italic> spp. <bold>24</bold><italic><tp:taxon-name><tp:taxon-name-part taxon-name-part-type="genus" reg="Lilioceris">L.</tp:taxon-name-part><tp:taxon-name-part taxon-name-part-type="species" reg="gressitti">gressitti</tp:taxon-name-part></tp:taxon-name></italic>, China (Yunnan: Wuding) <bold>25</bold><italic><tp:taxon-name><tp:taxon-name-part taxon-name-part-type="genus" reg="Lilioceris">L.</tp:taxon-name-part><tp:taxon-name-part taxon-name-part-type="species" reg="rugata">rugata</tp:taxon-name-part></tp:taxon-name></italic>, Japan (Tokyo) <bold>26</bold><italic><tp:taxon-name><tp:taxon-name-part taxon-name-part-type="genus" reg="Lilioceris">L.</tp:taxon-name-part><tp:taxon-name-part taxon-name-part-type="species" reg="sieversi">sieversi</tp:taxon-name-part></tp:taxon-name></italic>, China (Beijing) <bold>27</bold><italic><tp:taxon-name><tp:taxon-name-part taxon-name-part-type="genus" reg="Lilioceris">L.</tp:taxon-name-part><tp:taxon-name-part taxon-name-part-type="species" reg="sinica">sinica</tp:taxon-name-part></tp:taxon-name></italic>, China (Beijing) <bold>28</bold><italic><tp:taxon-name><tp:taxon-name-part taxon-name-part-type="genus" reg="Lilioceris">L.</tp:taxon-name-part><tp:taxon-name-part taxon-name-part-type="species" reg="theana">theana</tp:taxon-name-part></tp:taxon-name></italic>, China (Liaoning: Shenyang) <bold>29</bold><italic><tp:taxon-name><tp:taxon-name-part taxon-name-part-type="genus" reg="Lilioceris">L.</tp:taxon-name-part><tp:taxon-name-part taxon-name-part-type="species" reg="thibetana">thibetana</tp:taxon-name-part></tp:taxon-name></italic>, China (Yunnan: Xishuangbanna) <bold>A</bold> dorsal view <bold>B</bold> ventral view <bold>C</bold> spermatheca. Scale bars: 0.5 mm.</p></caption><graphic xmlns:xlink="http://www.w3.org/1999/xlink" xlink:href="zookeys-1119-153_article-87082__-g006.jpg" position="float" orientation="portrait" xlink:type="simple" id="oo_737310.jpg"><uri content-type="original_file" xlink:type="simple">https://binary.pensoft.net/fig/737310</uri></graphic></fig><fig id="F7" position="float" orientation="portrait"><object-id xmlns:xlink="http://www.w3.org/1999/xlink" content-type="doi" xlink:type="simple">10.3897/zookeys.1119.87082.figures30-41</object-id><object-id xmlns:xlink="http://www.w3.org/1999/xlink" content-type="arpha" xlink:type="simple">8E9DB71C-E031-577C-9F6C-932259207A65</object-id><label>Figures 30–41.</label><caption><p>Antennae of <italic><tp:taxon-name><tp:taxon-name-part taxon-name-part-type="genus" reg="Lilioceris">Lilioceris</tp:taxon-name-part></tp:taxon-name></italic> spp. <bold>30</bold><italic><tp:taxon-name><tp:taxon-name-part taxon-name-part-type="genus" reg="Lilioceris">L.</tp:taxon-name-part><tp:taxon-name-part taxon-name-part-type="species" reg="gressitti">gressitti</tp:taxon-name-part></tp:taxon-name></italic>, ♂, China (Yunnan: Tengchong) <bold>31</bold><italic><tp:taxon-name><tp:taxon-name-part taxon-name-part-type="genus" reg="Lilioceris">L.</tp:taxon-name-part><tp:taxon-name-part taxon-name-part-type="species" reg="rugata">rugata</tp:taxon-name-part></tp:taxon-name></italic>, ♂, Japan (Kibune: Kyoto) <bold>32</bold><italic><tp:taxon-name><tp:taxon-name-part taxon-name-part-type="genus" reg="Lilioceris">L.</tp:taxon-name-part><tp:taxon-name-part taxon-name-part-type="species" reg="sieversi">sieversi</tp:taxon-name-part></tp:taxon-name></italic>, ♀, China (Beijing) <bold>33</bold><italic><tp:taxon-name><tp:taxon-name-part taxon-name-part-type="genus" reg="Lilioceris">L.</tp:taxon-name-part><tp:taxon-name-part taxon-name-part-type="species" reg="sinica">sinica</tp:taxon-name-part></tp:taxon-name></italic>, ♂, China (Anhui: Yuexi) <bold>34</bold><italic><tp:taxon-name><tp:taxon-name-part taxon-name-part-type="genus" reg="Lilioceris">L.</tp:taxon-name-part><tp:taxon-name-part taxon-name-part-type="species" reg="theana">theana</tp:taxon-name-part></tp:taxon-name></italic>, ♀, China (Liaoning: Shenyang) <bold>35</bold><italic><tp:taxon-name><tp:taxon-name-part taxon-name-part-type="genus" reg="Lilioceris">L.</tp:taxon-name-part><tp:taxon-name-part taxon-name-part-type="species" reg="thibetana">thibetana</tp:taxon-name-part></tp:taxon-name></italic>, ♂, China (Yunnan: Lushui) <bold>36</bold><italic><tp:taxon-name><tp:taxon-name-part taxon-name-part-type="genus" reg="Lilioceris">L.</tp:taxon-name-part><tp:taxon-name-part taxon-name-part-type="species" reg="cheni">cheni</tp:taxon-name-part></tp:taxon-name></italic>, ♂, China (Guangdong: Shixing) <bold>37</bold><italic><tp:taxon-name><tp:taxon-name-part taxon-name-part-type="genus" reg="Lilioceris">L.</tp:taxon-name-part><tp:taxon-name-part taxon-name-part-type="species" reg="egena">egena</tp:taxon-name-part></tp:taxon-name></italic>, ♂, China (Tibet: Mêdog) <bold>38</bold><italic><tp:taxon-name><tp:taxon-name-part taxon-name-part-type="genus" reg="Lilioceris">L.</tp:taxon-name-part><tp:taxon-name-part taxon-name-part-type="species" reg="impressa">impressa</tp:taxon-name-part></tp:taxon-name></italic>, ♂, China (Yunnan: Gongshan) <bold>39</bold><italic><tp:taxon-name><tp:taxon-name-part taxon-name-part-type="genus" reg="Lilioceris">L.</tp:taxon-name-part><tp:taxon-name-part taxon-name-part-type="species" reg="laosensis">laosensis</tp:taxon-name-part></tp:taxon-name></italic>, ♂, China (Tibet: Mêdog) <bold>40</bold><italic><tp:taxon-name><tp:taxon-name-part taxon-name-part-type="genus" reg="Lilioceris">L.</tp:taxon-name-part><tp:taxon-name-part taxon-name-part-type="species" reg="malabarica">malabarica</tp:taxon-name-part></tp:taxon-name></italic>, ♂, India (Mahe: Malabar) <bold>41</bold><italic><tp:taxon-name><tp:taxon-name-part taxon-name-part-type="genus" reg="Lilioceris">L.</tp:taxon-name-part><tp:taxon-name-part taxon-name-part-type="species" reg="yunnana">yunnana</tp:taxon-name-part></tp:taxon-name></italic>, ♂, China (Yunnan: Tengchong). Scale bars: 1.0 mm.</p></caption><graphic xmlns:xlink="http://www.w3.org/1999/xlink" xlink:href="zookeys-1119-153_article-87082__-g007.jpg" position="float" orientation="portrait" xlink:type="simple" id="oo_737311.jpg"><uri content-type="original_file" xlink:type="simple">https://binary.pensoft.net/fig/737311</uri></graphic></fig><fig id="F8" position="float" orientation="portrait"><object-id xmlns:xlink="http://www.w3.org/1999/xlink" content-type="doi" xlink:type="simple">10.3897/zookeys.1119.87082.figure42</object-id><object-id xmlns:xlink="http://www.w3.org/1999/xlink" content-type="arpha" xlink:type="simple">8109052D-9449-58C8-ADAA-75B092B6635F</object-id><label>Figure 42.</label><caption><p>Distribution map of <italic><tp:taxon-name><tp:taxon-name-part taxon-name-part-type="genus" reg="Lilioceris">Lilioceris</tp:taxon-name-part></tp:taxon-name></italic> spp. (<italic><tp:taxon-name><tp:taxon-name-part taxon-name-part-type="genus" reg="Lilioceris">L.</tp:taxon-name-part><tp:taxon-name-part taxon-name-part-type="species" reg="sinica">sinica</tp:taxon-name-part></tp:taxon-name></italic> in Korea and <italic><tp:taxon-name><tp:taxon-name-part taxon-name-part-type="genus" reg="Lilioceris">L.</tp:taxon-name-part><tp:taxon-name-part taxon-name-part-type="species" reg="thibetana">thibetana</tp:taxon-name-part></tp:taxon-name></italic> in Tibet are not marked because of lack of precise locality data).</p></caption><graphic xmlns:xlink="http://www.w3.org/1999/xlink" xlink:href="zookeys-1119-153_article-87082__-g008.jpg" position="float" orientation="portrait" xlink:type="simple" id="oo_737312.jpg"><uri content-type="original_file" xlink:type="simple">https://binary.pensoft.net/fig/737312</uri></graphic></fig><fig id="F10" position="float" orientation="portrait"><object-id xmlns:xlink="http://www.w3.org/1999/xlink" content-type="doi" xlink:type="simple">10.3897/zookeys.1119.87082.figures45-46</object-id><object-id xmlns:xlink="http://www.w3.org/1999/xlink" content-type="arpha" xlink:type="simple">3BCF442C-8959-51AB-8C94-AB44E5869BAD</object-id><label>Figures 45, 46.</label><caption><p><italic><tp:taxon-name><tp:taxon-name-part taxon-name-part-type="genus" reg="Lilioceris">Lilioceris</tp:taxon-name-part></tp:taxon-name></italic> spp. <bold>45</bold><italic><tp:taxon-name><tp:taxon-name-part taxon-name-part-type="genus" reg="Lilioceris">Lilioceris</tp:taxon-name-part><tp:taxon-name-part taxon-name-part-type="species" reg="rugata">rugata</tp:taxon-name-part></tp:taxon-name></italic> in Japan, 2003.V.9, photographed by Masakazu Hayashi <bold>46</bold><italic><tp:taxon-name><tp:taxon-name-part taxon-name-part-type="genus" reg="Lilioceris">Lilioceris</tp:taxon-name-part><tp:taxon-name-part taxon-name-part-type="species" reg="sieversi">sieversi</tp:taxon-name-part></tp:taxon-name></italic> in China (Beijing), 2021.VI.12, photographed by Meiying Lin.</p></caption><graphic xmlns:xlink="http://www.w3.org/1999/xlink" xlink:href="zookeys-1119-153_article-87082__-g010.jpg" position="float" orientation="portrait" xlink:type="simple" id="oo_737314.jpg"><uri content-type="original_file" xlink:type="simple">https://binary.pensoft.net/fig/737314</uri></graphic></fig></tp:treatment-sec><ref-list><ref id="B23"><mixed-citation xmlns:xlink="http://www.w3.org/1999/xlink" xlink:type="simple"><person-group><name name-style="western"><surname>Medvedev</surname><given-names>LN</given-names></name></person-group> (<year>1958</year>) <article-title>Chinesische und japanische Criocerinen aus der Kollektion des Museums G.Frey (Col. Chrysom.). Entomologische Arbeiten aus dem Museum G.</article-title><source>Frey</source><volume>9</volume>: <fpage>106</fpage>–<lpage>113</lpage>.</mixed-citation></ref><ref id="B25"><mixed-citation xmlns:xlink="http://www.w3.org/1999/xlink" xlink:type="simple"><person-group><name name-style="western"><surname>Park</surname><given-names>JY</given-names></name><name name-style="western"><surname>Lee</surname><given-names>JE</given-names></name><name name-style="western"><surname>Park</surname><given-names>JK</given-names></name></person-group> (<year>2012</year>) <article-title>Larva of <tp:taxon-name><tp:taxon-name-part taxon-name-part-type="genus">Lilioceris</tp:taxon-name-part> (<tp:taxon-name-part taxon-name-part-type="subgenus">Lilioceris</tp:taxon-name-part>) <tp:taxon-name-part taxon-name-part-type="species">ruficollis</tp:taxon-name-part></tp:taxon-name> (<tp:taxon-name><tp:taxon-name-part taxon-name-part-type="order">Coleoptera</tp:taxon-name-part></tp:taxon-name>: <tp:taxon-name><tp:taxon-name-part taxon-name-part-type="family">Chrysomelidae</tp:taxon-name-part></tp:taxon-name>) from Korea.</article-title><source>Korean Journal of Applied Entomology</source><volume>51</volume>(<issue>1</issue>): <fpage>19</fpage>–<lpage>22</lpage>. <ext-link xlink:type="simple" ext-link-type="doi" xlink:href="10.5656/KSAE.2012.01.1.063">https://doi.org/10.5656/KSAE.2012.01.1.063</ext-link></mixed-citation></ref><ref id="B3"><mixed-citation xmlns:xlink="http://www.w3.org/1999/xlink" xlink:type="simple"><person-group><name name-style="western"><surname>Cho</surname><given-names>HW</given-names></name><name name-style="western"><surname>An</surname><given-names>SL</given-names></name></person-group> (<year>2020</year>) <article-title>An annotated checklist of leaf beetles (<tp:taxon-name><tp:taxon-name-part taxon-name-part-type="order">Coleoptera</tp:taxon-name-part></tp:taxon-name>: <tp:taxon-name><tp:taxon-name-part taxon-name-part-type="family">Chrysomelidae</tp:taxon-name-part></tp:taxon-name>) of Korea, with comments and new records.</article-title><source>Far Eastern Entomologist</source><volume>404</volume>: <fpage>1</fpage>–<lpage>36</lpage>. <ext-link xlink:type="simple" ext-link-type="doi" xlink:href="10.25221/fee.404.1">https://doi.org/10.25221/fee.404.1</ext-link></mixed-citation></ref></ref-list></tp:taxon-treatment>
