# Supplementary material for: ﻿A review of the sinica species group within the genus Lilioceris (Coleoptera, Chrysomelidae, Criocerinae)
Source: Zookeys. 2022 Aug 31;1119:153–79. doi: 10.3897/zookeys.1119.87082 (PMC9848619; doi:10.3897/zookeys.1119.87082)
Supplement: XML Treatment for Lilioceris sinica [file zookeys.1119.87082-treatment4.xml]

<!DOCTYPE tp:taxon-treatment
  PUBLIC "-//TaxonX//DTD Taxonomic Treatment Publishing DTD v0 20100105//EN" "tax-treatment-NSO.dtd">
<tp:taxon-treatment xmlns:tp="http://www.plazi.org/taxpub"><tp:treatment-meta><kwd-group><label>Taxon classification</label><kwd>
                <named-content content-type="kingdom">Animalia</named-content>
              </kwd><kwd>
                <named-content content-type="order">Coleoptera</named-content>
              </kwd><kwd>
                <named-content content-type="family">Chrysomelidae</named-content>
              </kwd></kwd-group><mixed-citation publication-type="journal"><person-group><name><surname>Xu</surname><given-names>Yuan</given-names></name><name><surname>Liang</surname><given-names>Hongbin</given-names></name></person-group><article-title>﻿A review of the <italic><tp:taxon-name><tp:taxon-name-part taxon-name-part-type="genus" reg="Lilioceris"/><tp:taxon-name-part taxon-name-part-type="species" reg="sinica">sinica</tp:taxon-name-part></tp:taxon-name></italic> species group within the genus <italic><tp:taxon-name><tp:taxon-name-part taxon-name-part-type="genus" reg="Lilioceris">Lilioceris</tp:taxon-name-part></tp:taxon-name></italic> (<tp:taxon-name><tp:taxon-name-part taxon-name-part-type="order">Coleoptera</tp:taxon-name-part></tp:taxon-name>, <tp:taxon-name><tp:taxon-name-part taxon-name-part-type="family">Chrysomelidae</tp:taxon-name-part></tp:taxon-name>, <tp:taxon-name><tp:taxon-name-part taxon-name-part-type="subfamily">Criocerinae</tp:taxon-name-part></tp:taxon-name>)</article-title><source>Zookeys</source><day>31</day><month>08</month><year>2022</year><volume>1119</volume><fpage>153</fpage><lpage>179</lpage><pub-id pub-id-type="doi">10.3897/zookeys.1119.87082</pub-id></mixed-citation></tp:treatment-meta><tp:nomenclature><label>﻿</label><tp:taxon-name>
              <object-id xmlns:xlink="http://www.w3.org/1999/xlink" content-type="arpha" xlink:type="simple">5253247D-841E-5B8F-B277-CBB096C2219B</object-id>
              <tp:taxon-name-part taxon-name-part-type="genus" reg="Lilioceris">Lilioceris</tp:taxon-name-part>
              <tp:taxon-name-part taxon-name-part-type="species" reg="sinica">sinica</tp:taxon-name-part>
            </tp:taxon-name><tp:taxon-authority>(Heyden, 1887b)</tp:taxon-authority><xref ref-type="fig" rid="F3">Figs 6</xref><xref ref-type="fig" rid="F3">, 7</xref><xref ref-type="fig" rid="F4">, 15</xref><xref ref-type="fig" rid="F5">, 21</xref><xref ref-type="fig" rid="F6">, 27</xref><xref ref-type="fig" rid="F7">, 33</xref><xref ref-type="fig" rid="F8">, 42</xref><xref ref-type="fig" rid="F11">, 47–50</xref><tp:nomenclature-citation-list><tp:nomenclature-citation><tp:taxon-name>
                  <tp:taxon-name-part taxon-name-part-type="genus" reg="Lilioceris"/>
                  <tp:taxon-name-part taxon-name-part-type="species" reg="sinica">sinica</tp:taxon-name-part>
                </tp:taxon-name><comment>Heyden, 1887: 270 (China, Mun. Pecking, syntype, gender ?) (<tp:taxon-name><tp:taxon-name-part taxon-name-part-type="genus" reg="Crioceris">Crioceris</tp:taxon-name-part></tp:taxon-name>). <xref ref-type="bibr" rid="B23">Medvedev 1958</xref>: 112 (<tp:taxon-name><tp:taxon-name-part taxon-name-part-type="genus" reg="Lilioceris">Lilioceris</tp:taxon-name-part></tp:taxon-name>).</comment></tp:nomenclature-citation><tp:nomenclature-citation><tp:taxon-name>
                  <tp:taxon-name-part taxon-name-part-type="genus" reg="Lilioceris"/>
                  <tp:taxon-name-part taxon-name-part-type="species" reg="chinensis">chinensis</tp:taxon-name-part>
                </tp:taxon-name><comment>Jacoby, 1888: 340 (China, Pref. Kiukiang, syntype, gender ?) (<tp:taxon-name><tp:taxon-name-part taxon-name-part-type="genus" reg="Crioceris">Crioceris</tp:taxon-name-part></tp:taxon-name>) [synonymized by <xref ref-type="bibr" rid="B7">Gressitt and Kimoto 1961</xref>: 58].</comment></tp:nomenclature-citation><tp:nomenclature-citation><tp:taxon-name>
                  <tp:taxon-name-part taxon-name-part-type="genus" reg="Lilioceris"/>
                  <tp:taxon-name-part taxon-name-part-type="species" reg="rugata">rugata</tp:taxon-name-part>
                  <tp:taxon-name-part taxon-name-part-type="subspecies" reg="sparsipunctata">sparsipunctata</tp:taxon-name-part>
                </tp:taxon-name><comment>Medvedev, 1958: 111 (China, Mount. Tienmuschan, holotype, gender ?) [synonymized by <xref ref-type="bibr" rid="B7">Gressitt and Kimoto 1961</xref>: 58].</comment></tp:nomenclature-citation></tp:nomenclature-citation-list></tp:nomenclature><tp:treatment-sec sec-type="type material" id="SECID0EBRBG"><title>Type material examined.</title><p>1 syntype of <italic><tp:taxon-name><tp:taxon-name-part taxon-name-part-type="genus" reg="Lilioceris">Lilioceris</tp:taxon-name-part><tp:taxon-name-part taxon-name-part-type="species" reg="sinica">sinica</tp:taxon-name-part></tp:taxon-name></italic> (<named-content xmlns:xlink="http://www.w3.org/1999/xlink" content-type="dwc:institutional_code" xlink:title="Senckenberg Deutsches Entomologisches Institut" xlink:href="http://grbio.org/institution/senckenberg-deutsches-entomologisches-institut" xlink:type="simple">SDEI</named-content>, photo), Pecking, Staudgr. 1885 / crioceris 2 / Syntypus / <named-content xmlns:xlink="http://www.w3.org/1999/xlink" content-type="dwc:institutional_code" xlink:title="Senckenberg Deutsches Entomologisches Institut" xlink:href="http://grbio.org/institution/senckenberg-deutsches-entomologisches-institut" xlink:type="simple">SDEI</named-content><tp:taxon-name><tp:taxon-name-part taxon-name-part-type="order">Coleoptera</tp:taxon-name-part></tp:taxon-name> # 300896; 1 syntype of <italic><tp:taxon-name><tp:taxon-name-part taxon-name-part-type="genus" reg="Lilioceris">Lilioceris</tp:taxon-name-part><tp:taxon-name-part taxon-name-part-type="species" reg="chinensis">chinensis</tp:taxon-name-part></tp:taxon-name></italic> (<named-content xmlns:xlink="http://www.w3.org/1999/xlink" content-type="dwc:institutional_code" xlink:title="The Natural History Museum, London" xlink:href="http://grbio.org/institution/natural-history-museum-london" xlink:type="simple">NHML</named-content>, photo), Syntype / Kiukiang / Jacoby coll. 1909-28a / BMNH (E) 1343930; Holotype of <italic><tp:taxon-name><tp:taxon-name-part taxon-name-part-type="genus" reg="Lilioceris">Lilioceris</tp:taxon-name-part><tp:taxon-name-part taxon-name-part-type="species" reg="rugata">rugata</tp:taxon-name-part><tp:taxon-name-part taxon-name-part-type="subspecies" reg="sparsipunctata">sparsipunctata</tp:taxon-name-part></tp:taxon-name></italic> (<named-content xmlns:xlink="http://www.w3.org/1999/xlink" content-type="dwc:institutional_code" xlink:title="The Natural History Museum, London" xlink:href="http://grbio.org/institution/natural-history-museum-london" xlink:type="simple">NHML</named-content>, photo), Tienmuschan, N.W. China Rtt. / <tp:taxon-name><tp:taxon-name-part taxon-name-part-type="genus" reg="Lilioceris">Lilioceris</tp:taxon-name-part><tp:taxon-name-part taxon-name-part-type="species" reg="rugata">rugata</tp:taxon-name-part></tp:taxon-name> sbsp. <tp:taxon-name><tp:taxon-name-part taxon-name-part-type="genus" reg="Lilioceris"/><tp:taxon-name-part taxon-name-part-type="species" reg="rugata"/><tp:taxon-name-part taxon-name-part-type="subspecies" reg="sparsipunctata">sparsipunctata</tp:taxon-name-part></tp:taxon-name> m. L N. Medvedev det. 1957 holotype / Type.</p></tp:treatment-sec><tp:treatment-sec sec-type="material" id="SECID0E2TBG"><title>Other material examined.</title><p>Total 208 specimens (gender undetermined). <bold>Beijing</bold>: 2, Fangshan, 400 m, 1961.VI.17–18 / Shuyong Wang coll.; 4, Haidian, Xiang Shan, Yingtaogou, <named-content xmlns:xlink="http://www.w3.org/1999/xlink" content-type="dwc:verbatimCoordinates" xlink:type="simple"><named-content content-type="geo-json" specific-use="{&#34;type&#34;:&#34;Point&#34;,&#34;coordinates&#34;:[116.196090,40.010270]}" id="NCID0EGUBG" xlink:type="simple">40.01027°N, 116.19609°E</named-content></named-content> / 131 m, 2021.VII.16, Yuan Xu, Yuyao Qin &amp; Hongbin Liang coll.; 3, Fangshan, Shengshuiyu, Yunxia Shanzhuang, 565 m, <named-content xmlns:xlink="http://www.w3.org/1999/xlink" content-type="dwc:verbatimCoordinates" xlink:type="simple"><named-content content-type="geo-json" specific-use="{&#34;type&#34;:&#34;Point&#34;,&#34;coordinates&#34;:[115.782200,39.657270]}" id="NCID0EOUBG" xlink:type="simple">39.65727°N, 115.78220°E</named-content></named-content>, 2021.VII.16, Yuan Xu, Yuyao Qin &amp; Hongbin Liang coll.; 1, Miyun, Shicheng, Wangzhuang, 2020.VIII.9, Pengchang Yan coll.; 1 (<abbrev xmlns:xlink="http://www.w3.org/1999/xlink" xlink:title="The Museum of China Agricultural University" id="ABBRID0ETUBG" xlink:type="simple">MCAU</abbrev>), Xiang Shan, 1962.VII.12, Zhenping Zhu coll.; 1 (<abbrev xmlns:xlink="http://www.w3.org/1999/xlink" xlink:title="The Museum of China Agricultural University" id="ABBRID0EXUBG" xlink:type="simple">MCAU</abbrev>), Ming Tombs, 1956.VII.24, Jikun Yang coll.; <bold>Shaanxi</bold>: 1, 1936.V.3; 1, Liuba, Miaotaizi, 1470 m / 1999.VII.1, Chaodong Zhu coll.; 1 (<abbrev xmlns:xlink="http://www.w3.org/1999/xlink" xlink:title="The Museum of China Agricultural University" id="ABBRID0E4UBG" xlink:type="simple">MCAU</abbrev>), Zhongnan Shan, Taiyigong, 1956.VI.26, Jikun Yang coll.; <bold>Shandong</bold>: 6, Jinan; <bold>Jiangsu</bold>: 1, Nanjing Tangshan, 1935.V.8; 5, cemetery of Chen, 1935.IV.7–V.27; 1, Nanjing, 1923.V.16; <bold>Henan</bold>: 1, Xinyang, Shangcheng, Huangbai Shan, <named-content xmlns:xlink="http://www.w3.org/1999/xlink" content-type="dwc:verbatimCoordinates" xlink:type="simple"><named-content content-type="geo-json" specific-use="{&#34;type&#34;:&#34;Point&#34;,&#34;coordinates&#34;:[115.301700,31.381600]}" id="NCID0EKVBG" xlink:type="simple">31.3816°N, 115.3017°E</named-content></named-content> / 850 m, 2020.VII.13, Pingzhou Zhu coll.; 1, Xinyang, Xinxian, Jinlan Shan, <named-content xmlns:xlink="http://www.w3.org/1999/xlink" content-type="dwc:verbatimCoordinates" xlink:type="simple"><named-content content-type="geo-json" specific-use="{&#34;type&#34;:&#34;Point&#34;,&#34;coordinates&#34;:[114.798000,31.621300]}" id="NCID0ESVBG" xlink:type="simple">31.6213°N, 114.7980°E</named-content></named-content> / 657 m, 2020.VII.9, Lihao Zheng coll.; 1, Tongbai, Tongbai Shan, <named-content xmlns:xlink="http://www.w3.org/1999/xlink" content-type="dwc:verbatimCoordinates" xlink:type="simple"><named-content content-type="geo-json" specific-use="{&#34;type&#34;:&#34;Point&#34;,&#34;coordinates&#34;:[113.342800,32.356000]}" id="NCID0E1VBG" xlink:type="simple">32.3560°N, 113.3428°E</named-content></named-content> / 416 m, 2020.VII.25, Lihao Zheng coll.; 5, Xinyang, Tanjiahe, <named-content xmlns:xlink="http://www.w3.org/1999/xlink" content-type="dwc:verbatimCoordinates" xlink:type="simple"><named-content content-type="geo-json" specific-use="{&#34;type&#34;:&#34;Point&#34;,&#34;coordinates&#34;:[113.938200,31.868300]}" id="NCID0ECWBG" xlink:type="simple">31.8683°N, 113.9382°E</named-content></named-content> / 285 m, 2020.VII.7, Pingzhou Zhu coll.; 2, Xinyang, Jigong Shan, <named-content xmlns:xlink="http://www.w3.org/1999/xlink" content-type="dwc:verbatimCoordinates" xlink:type="simple"><named-content content-type="geo-json" specific-use="{&#34;type&#34;:&#34;Point&#34;,&#34;coordinates&#34;:[114.074500,31.801100]}" id="NCID0EKWBG" xlink:type="simple">31.8011°N, 114.0745°E</named-content></named-content> / 730 m, 2020.VII.4, Pingzhou Zhu coll.; <bold>Hubei</bold>: 1, Shennongjia Songbai Town, 900–1200 m / 1981.V.23, Yinheng Han coll.; <bold>Hunan</bold>: 1, Chengbu, Dankou, 2018.05.07, Kaiqin Li coll.; <bold>Zhejiang</bold>: 7, Tianmu Shan, 1936.VI.9–VII.23; 1, Tianmu Shan, 1937.V.11; 1, Tianmu Shan, 1937.VIII.14; 1, Tianmu Shan, 1932.V.8; 7, Mogan Shan, 1936.IV.30–V.29; 3, Mogan Shan, 1935.V.21–VI.7; 1, Mogan Shan, 1937.VI.9; 11, Zhoushan, 1931.V.3–VI.3; 1, Zhoushan, 1923.VII.7; 4, Zhoushan, 1935.VI.12–19; 2, Zhoushan, 1934.VI.28; 2, Hangzhou, 1933.V.18–19; 1, Hangzhou, 1925; 1, Hangzhou, 1954.VI.12; 1, Taizhou, 1924.IV.30; 1, Gushan, 1933.V.23; 1, Hangzhou, West Lake, 1931.V.3; 1 (<abbrev xmlns:xlink="http://www.w3.org/1999/xlink" xlink:title="The Museum of China Agricultural University" id="ABBRID0EVWBG" xlink:type="simple">MCAU</abbrev>), Tianmu Shan, Chanyuan Temple, 1957.VII.1, Fasheng Li coll.; <bold>Jiangxi</bold>: 2, Tonggu, Taiyangling, 1974.XI.25; <bold>Fujian</bold>: 45, Chongan, Xingcun, Sangang, 740–900 m / 1960.V.14–VIII.24, Yiran Zhang, Chenglin Ma, Fuji Pu &amp; Shengqiao Jiang coll.; 1, Chongan, Xingcun, San-gang, 720 m / 1973.VI.9, Peiyu Yu coll.; 8, Chongan, Xingcun, Qili Bridge, 840–870 m / 1960.V.25–VI.25, Shengqiao Jiang, Fuji Pu coll.; 14, Chongan, Xingcun, Tongmuguan, 800–1150 m / 1960.V.15–VII.10, Shengqiao Jiang, Yiran Zhang &amp; Chenglin Ma coll.; 12, Jianyang, Dazhulan, Xianfengling, 950–1170 m / 1960.V.2–VII.5, Chenglin Ma, Yiran Zhang, Fuji Pu; 9, Jianyang, Huangkeng, Aotou, 680–950 m / 1960.IV.26–VIII.8, Fuji Pu &amp; Yiran Zhang coll.; 4, Chongan, Xingcun, Tongmuguan, Guanping, 800–1000 m / 1960.V.30–VIII.13, Shengqiao Jiang &amp; Fuji Pu coll.; 4, Chongan, Xingcun, Longdu, 580–800 m / 1960.V.19–VI.5, Shengqiao Jiang &amp; Yong Zuo coll.; 1, Jianyang, Huangkeng, Dazhulan, 900–1170 m, 1960.VII.24, Jiang Shengqiao; 1, Jianyang, Huangkeng, Dazhulan, 900 m / 1973.VI.6, Peiyu Yu coll.; 1, Chongan, Chengguan, 240 m / 1960.IX.19, Yiran Zhang coll.; 1, Chongan, Wuyishan Sanatorium, 175–300 m / 1960.VII.3, Fuji Pu coll.; 2, Jianyang, Huangkeng, Guilin, 270 m / 1960.IV.11, Yiran Zhang coll.; 1, Dazhulan, 1948.VL.20; 2, Fujian; Chongan, Xingcun, Shili Factory, 840 m / 1960.V.25, Shengqiao Jiang coll.;1, Chongan, Xingcun, Guadun, 900–1160 m / 1960.VI.8, Chenglin Ma coll.; 1, Chongan, Xingcun, Sangang, 700 m / 1982.VI.8, Juanjie Tan coll.; <bold>Guangxi</bold>: 1, Ziyuan, 1976.VII.14, Baolin Zhang coll.; 3, Guilin, 1952.IV.19–XII.8; 2, Guilin, Yan Shan, 1953.IV.24–V.12; 1, Yan Shan, 1952.XI.24; 1, Yangshuo; 1, Yao Shan, 1938.V.6; 1, Baishou, 1952.VI.28; <bold>Sichuan</bold>: 4, Luding, Moxi, 1500 m / 1983.VL.17–20, Shuyong Wang; 1, Xiangcheng, 2900–3200 m, 1982.VI.28, Shuyong Wang coll.; <bold>Guizhou</bold>: 7, Huaxi, 2000.VI.8; 1, Bazhai, 1930.VII.22;3, Guizhou; 1 (<abbrev xmlns:xlink="http://www.w3.org/1999/xlink" xlink:title="The Museum of Biology, Sun Yat-Sen University" id="ABBRID0EDXBG" xlink:type="simple">MBSU</abbrev>), Kweichow. SW. China, Kweiyang, alt. 1000 meters. 1940.VII.11, J. L. Gressitt / <tp:taxon-name><tp:taxon-name-part taxon-name-part-type="genus" reg="Crioceris"/><tp:taxon-name-part taxon-name-part-type="species" reg="chinensis">chinensis</tp:taxon-name-part></tp:taxon-name> / <tp:taxon-name><tp:taxon-name-part taxon-name-part-type="genus" reg="Crioceris">Crioceris</tp:taxon-name-part><tp:taxon-name-part taxon-name-part-type="species" reg="chinensis">chinensis</tp:taxon-name-part></tp:taxon-name> Jac., J. L. Gressitt det. 1940 / <tp:taxon-name><tp:taxon-name-part taxon-name-part-type="genus" reg="Lilioceris">Lilioceris</tp:taxon-name-part><tp:taxon-name-part taxon-name-part-type="species" reg="sinica">sinica</tp:taxon-name-part></tp:taxon-name> (Heyden), det. Jianguo Long / En–077357; <bold>Yunnan</bold>: 1, Yongsheng, Liude, 2100 m / 1984.VII.18, Shuyong Wang coll.; 1 (<abbrev xmlns:xlink="http://www.w3.org/1999/xlink" xlink:title="The Museum of China Agricultural University" id="ABBRID0EGYBG" xlink:type="simple">MCAU</abbrev>), Kunming, 1946.V.</p></tp:treatment-sec><tp:treatment-sec sec-type="diagnosis" id="SECID0EKYBG"><title>Diagnosis.</title><p>Femora bicolored, black with brownish red middle; pronotum disc with fine punctures; elytral punctures strong, not diminishing posteriorly, intervals convex at apical 1/4; lateral side of metasternite with a wide strip of pubescence; abdominal transverse impressions present on lateral area of sternites 2–5, glabrous, other area of sternite pubescent.</p></tp:treatment-sec><tp:treatment-sec sec-type="redescription" id="SECID0EZYBG"><title>Redescription.</title><p><abbrev xmlns:xlink="http://www.w3.org/1999/xlink" xlink:title="Body length" id="ABBRID0E6YBG" xlink:type="simple">BL</abbrev> = 6.2–9.0 mm, <abbrev xmlns:xlink="http://www.w3.org/1999/xlink" xlink:title="body width" id="ABBRID0EDZBG" xlink:type="simple">BW</abbrev> = 3.0–4.5 mm. The front part of the head, antennae, ventral surface black; occiput, pronotum, scutellum and elytra brownish red, femora bicolored, brownish red with apex black.</p><p><bold><italic>Head</italic></bold> (Fig. <xref ref-type="fig" rid="F3">6</xref>). <abbrev xmlns:xlink="http://www.w3.org/1999/xlink" xlink:title="head length" id="ABBRID0ESZBG" xlink:type="simple">HL</abbrev>/<abbrev xmlns:xlink="http://www.w3.org/1999/xlink" xlink:title="head width" id="ABBRID0EWZBG" xlink:type="simple">HW</abbrev> = 1.1–1.2; vertex with a shallow groove in the middle, punctate and setose laterally; frontoclypeal area triangular, disc with dense punctures and setae; labrum transverse, with long setae on both apical angles; antennomeres 5–10 slightly longer than their widths (Fig. <xref ref-type="fig" rid="F7">33</xref>).</p><p><bold><italic>Pronotum</italic></bold> (Fig. <xref ref-type="fig" rid="F4">15B</xref>). <abbrev xmlns:xlink="http://www.w3.org/1999/xlink" xlink:title="pronotum width" id="ABBRID0EJ1BG" xlink:type="simple">PW</abbrev> / <abbrev xmlns:xlink="http://www.w3.org/1999/xlink" xlink:title="head width" id="ABBRID0EN1BG" xlink:type="simple">HW</abbrev> = 0.9–1.1, <abbrev xmlns:xlink="http://www.w3.org/1999/xlink" xlink:title="pronotum length" id="ABBRID0ER1BG" xlink:type="simple">PL</abbrev> / <abbrev xmlns:xlink="http://www.w3.org/1999/xlink" xlink:title="pronotum width" id="ABBRID0EV1BG" xlink:type="simple">PW</abbrev> = 1.0–1.1; anterior angle slightly protruding; posterior angle not protruding; sides distinctly constricted in the middle; middle of disc with fine punctures; anterior and posterior transverse impression indistinct, basal transverse groove shallow.</p><p><bold><italic>Elytra</italic></bold> (Fig. <xref ref-type="fig" rid="F4">15D</xref>). <abbrev xmlns:xlink="http://www.w3.org/1999/xlink" xlink:title="elytra length" id="ABBRID0EE2BG" xlink:type="simple">EL</abbrev>/<abbrev xmlns:xlink="http://www.w3.org/1999/xlink" xlink:title="elytral width" id="ABBRID0EI2BG" xlink:type="simple">EW</abbrev> = 1.4–1.6; sutural angle rounded; humeri protruding, humeral groove shallow, basal transverse impression indistinct; scutellary striole composed of 4–7 punctures; strial punctures large, not diminishing posteriorly, intervals convex at apical 1/4; epipleura raised, with a row of fine punctures.</p><p><bold><italic>Mesosternite pubescent</italic></bold>; lateral side of metasternite with wide strip of pubescence, extending from anterior to posterior margin, lateral 1/4 near metepisternum glabrous (Fig. <xref ref-type="fig" rid="F4">15B</xref>); metepisternum densely pubescent.</p><p>Lateral transverse impressions present on abdominal sternites 2–5, other area of sternite densely pubescent (Fig. <xref ref-type="fig" rid="F4">15C</xref>).</p><p><bold><italic>Legs</italic></bold> slender; tibiae with dense punctures pubescence; femora with dense pubescence on the dorsal surface, with sparse pubescence on the ventral surface.</p><p><bold><italic>Male genitalia</italic></bold> (Fig. <xref ref-type="fig" rid="F5">21A–D</xref>). Median foramen occupying 1/5 length of median lobe (Fig. <xref ref-type="fig" rid="F5">21A</xref>); apex rounded (Fig. <xref ref-type="fig" rid="F5">21B</xref>); basal piece of the tegmen triangular, relatively broad, lateral lobes weakly sclerotized; posterior part of dorsal sclerite in dorsal view more or less parallel-sided, slightly narrowed at apex (Fig. <xref ref-type="fig" rid="F5">21C, D</xref>).</p><p><bold><italic>Female reproductive organs</italic></bold> (Fig. <xref ref-type="fig" rid="F6">27A–C</xref>). Spiculum gastrale long, Y-shaped, distal part slightly widened, apical margin rounded; ovipositor with dense setae, distal part of the ovipositor cylindrical, short, with a small protuberance; spermatheca simply convoluted.</p></tp:treatment-sec><tp:treatment-sec sec-type="distribution" id="SECID0EB5BG"><title>Distribution.</title><p>Beijing, Shandong, Shaanxi, Henan, Jiangsu, Hubei, Hunan, Zhejiang, Jiangxi, Fujian, Guangxi, Yunnan, Sichuan, Guizhou; Korea (<xref ref-type="bibr" rid="B3">Cho and An 2020</xref>).</p></tp:treatment-sec><tp:treatment-sec sec-type="host" id="SECID0EL5BG"><title>Host plant and habitat.</title><p>(Figs <xref ref-type="fig" rid="F11">47–50</xref>) This species feeds on <italic><tp:taxon-name><tp:taxon-name-part taxon-name-part-type="genus" reg="Dioscorea">Dioscorea</tp:taxon-name-part><tp:taxon-name-part taxon-name-part-type="species" reg="polystachya">polystachya</tp:taxon-name-part></tp:taxon-name></italic> according to our field observation in Beijing (Fig. <xref ref-type="fig" rid="F11">49</xref>).</p><p>This species lives on elevations from 131 to 3200 m. One collecting locality of <italic><tp:taxon-name><tp:taxon-name-part taxon-name-part-type="genus" reg="Lilioceris">L.</tp:taxon-name-part><tp:taxon-name-part taxon-name-part-type="species" reg="sinica">sinica</tp:taxon-name-part></tp:taxon-name></italic> in Beijing (Fig. <xref ref-type="fig" rid="F11">50</xref>) is situated at the north temperate zone. The climate here is a temperate monsoon climate, with hot and rainy summers, and cold and dry winters with an average temperature below 0 °C. Affected by the climate, temperate deciduous broad-leaved forests grow here. The host plant <italic><tp:taxon-name><tp:taxon-name-part taxon-name-part-type="genus" reg="Dioscorea">Dioscorea</tp:taxon-name-part><tp:taxon-name-part taxon-name-part-type="species" reg="polystachya">polystachya</tp:taxon-name-part></tp:taxon-name></italic> shares habitat with other plants such as <italic><tp:taxon-name><tp:taxon-name-part taxon-name-part-type="genus" reg="Metasequoia">Metasequoia</tp:taxon-name-part><tp:taxon-name-part taxon-name-part-type="species" reg="glyptostroboides">glyptostroboides</tp:taxon-name-part></tp:taxon-name></italic> (<tp:taxon-name><tp:taxon-name-part taxon-name-part-type="family">Cupressaceae</tp:taxon-name-part></tp:taxon-name>), <italic><tp:taxon-name><tp:taxon-name-part taxon-name-part-type="genus" reg="Juniperus">Juniperus</tp:taxon-name-part><tp:taxon-name-part taxon-name-part-type="species" reg="chinensis">chinensis</tp:taxon-name-part></tp:taxon-name></italic> (<tp:taxon-name><tp:taxon-name-part taxon-name-part-type="family">Cupressaceae</tp:taxon-name-part></tp:taxon-name>), <tp:taxon-name><tp:taxon-name-part taxon-name-part-type="genus" reg="Pinus">Pinus</tp:taxon-name-part></tp:taxon-name> tabuliformis (<tp:taxon-name><tp:taxon-name-part taxon-name-part-type="family">Pinaceae</tp:taxon-name-part></tp:taxon-name>), <italic><tp:taxon-name><tp:taxon-name-part taxon-name-part-type="genus" reg="Syringa">Syringa</tp:taxon-name-part><tp:taxon-name-part taxon-name-part-type="species" reg="oblata">oblata</tp:taxon-name-part></tp:taxon-name></italic> (<tp:taxon-name><tp:taxon-name-part taxon-name-part-type="family">Oleaceae</tp:taxon-name-part></tp:taxon-name>), <italic><tp:taxon-name><tp:taxon-name-part taxon-name-part-type="genus" reg="Morus">Morus</tp:taxon-name-part><tp:taxon-name-part taxon-name-part-type="species" reg="alba">alba</tp:taxon-name-part></tp:taxon-name></italic> (<tp:taxon-name><tp:taxon-name-part taxon-name-part-type="family">Moraceae</tp:taxon-name-part></tp:taxon-name>), <tp:taxon-name><tp:taxon-name-part taxon-name-part-type="genus" reg="Vitex">Vitex</tp:taxon-name-part><tp:taxon-name-part taxon-name-part-type="species" reg="negundo">negundo</tp:taxon-name-part><tp:taxon-name-part taxon-name-part-type="infraspecific-rank">var.</tp:taxon-name-part><tp:taxon-name-part taxon-name-part-type="variety" reg="heterophylla">heterophylla</tp:taxon-name-part></tp:taxon-name> (<tp:taxon-name><tp:taxon-name-part taxon-name-part-type="family">Lamiaceae</tp:taxon-name-part></tp:taxon-name>), <italic><tp:taxon-name><tp:taxon-name-part taxon-name-part-type="genus" reg="Inula">Inula</tp:taxon-name-part><tp:taxon-name-part taxon-name-part-type="species" reg="japonica">japonica</tp:taxon-name-part></tp:taxon-name></italic> (<tp:taxon-name><tp:taxon-name-part taxon-name-part-type="family">Asteraceae</tp:taxon-name-part></tp:taxon-name>), <italic><tp:taxon-name><tp:taxon-name-part taxon-name-part-type="genus" reg="Polygonum">Polygonum</tp:taxon-name-part><tp:taxon-name-part taxon-name-part-type="species" reg="aviculare">aviculare</tp:taxon-name-part></tp:taxon-name></italic> (<tp:taxon-name><tp:taxon-name-part taxon-name-part-type="family">Polygonaceae</tp:taxon-name-part></tp:taxon-name>), <italic><tp:taxon-name><tp:taxon-name-part taxon-name-part-type="genus" reg="Potentilla">Potentilla</tp:taxon-name-part><tp:taxon-name-part taxon-name-part-type="species" reg="chinensis">chinensis</tp:taxon-name-part></tp:taxon-name></italic> (<tp:taxon-name><tp:taxon-name-part taxon-name-part-type="family">Rosaceae</tp:taxon-name-part></tp:taxon-name>) and <italic><tp:taxon-name><tp:taxon-name-part taxon-name-part-type="genus" reg="Oxalis">Oxalis</tp:taxon-name-part><tp:taxon-name-part taxon-name-part-type="species" reg="corniculate">corniculate</tp:taxon-name-part></tp:taxon-name></italic> (<tp:taxon-name><tp:taxon-name-part taxon-name-part-type="family">Oxalidaceae</tp:taxon-name-part></tp:taxon-name>).</p></tp:treatment-sec><tp:treatment-sec sec-type="remarks" id="SECID0ECFAI"><title>Remarks.</title><p><italic><tp:taxon-name><tp:taxon-name-part taxon-name-part-type="genus" reg="Lilioceris">Lilioceris</tp:taxon-name-part><tp:taxon-name-part taxon-name-part-type="species" reg="rugata">rugata</tp:taxon-name-part><tp:taxon-name-part taxon-name-part-type="subspecies" reg="sparsipunctata">sparsipunctata</tp:taxon-name-part></tp:taxon-name></italic> Medvedev, 1958 was described from Zhejiang and <italic><tp:taxon-name><tp:taxon-name-part taxon-name-part-type="genus" reg="Lilioceris">Lilioceris</tp:taxon-name-part><tp:taxon-name-part taxon-name-part-type="species" reg="chinensis">chinensis</tp:taxon-name-part></tp:taxon-name></italic> (<xref ref-type="bibr" rid="B13">Jacoby 1888</xref>) was described from Jiangxi. <xref ref-type="bibr" rid="B7">Gressitt and Kimoto (1961</xref>: 58) synonymized them with <italic><tp:taxon-name><tp:taxon-name-part taxon-name-part-type="genus" reg="Lilioceris">L.</tp:taxon-name-part><tp:taxon-name-part taxon-name-part-type="species" reg="sinica">sinica</tp:taxon-name-part></tp:taxon-name></italic>. We compared the types (Figs <xref ref-type="fig" rid="F2">4</xref>, <xref ref-type="fig" rid="F2">5</xref>) and agree with their treatment.</p><p><italic><tp:taxon-name><tp:taxon-name-part taxon-name-part-type="genus" reg="Lilioceris">Lilioceris</tp:taxon-name-part><tp:taxon-name-part taxon-name-part-type="species" reg="jakobi">jakobi</tp:taxon-name-part></tp:taxon-name></italic> (<xref ref-type="bibr" rid="B32">White 1981</xref>) was originally described as <italic><tp:taxon-name><tp:taxon-name-part taxon-name-part-type="genus" reg="Lilioceris">Lilioceris</tp:taxon-name-part><tp:taxon-name-part taxon-name-part-type="species" reg="minima">minima</tp:taxon-name-part></tp:taxon-name></italic> by <xref ref-type="bibr" rid="B16">Jakob (1961)</xref> from Zhejiang and Fujian (<xref ref-type="bibr" rid="B32">White 1981</xref>). This species is similar to <italic><tp:taxon-name><tp:taxon-name-part taxon-name-part-type="genus" reg="Lilioceris">L.</tp:taxon-name-part><tp:taxon-name-part taxon-name-part-type="species" reg="chinensis">chinensis</tp:taxon-name-part></tp:taxon-name></italic> according to original literature (<xref ref-type="bibr" rid="B16">Jakob 1961</xref>), but it has a smooth pronotum, so should not belong to the <italic><tp:taxon-name><tp:taxon-name-part taxon-name-part-type="genus" reg="Lilioceris"/><tp:taxon-name-part taxon-name-part-type="species" reg="sinica">sinica</tp:taxon-name-part></tp:taxon-name></italic> group. Unfortunately, the status of this species is unclear because we could not locate the type depository.</p></tp:treatment-sec><tp:treatment-sec><!--Section generated to contain objects referenced in tp:taxon-treatment.--><fig id="F3" position="float" orientation="portrait"><object-id xmlns:xlink="http://www.w3.org/1999/xlink" content-type="doi" xlink:type="simple">10.3897/zookeys.1119.87082.figures6-11</object-id><object-id xmlns:xlink="http://www.w3.org/1999/xlink" content-type="arpha" xlink:type="simple">4E4EC08E-D78F-5D54-8A78-8DA54663AEE2</object-id><label>Figures 6–11.</label><caption><p>Habitus of <italic><tp:taxon-name><tp:taxon-name-part taxon-name-part-type="genus" reg="Lilioceris">Lilioceris</tp:taxon-name-part></tp:taxon-name></italic> spp. <bold>6, 7</bold><italic><tp:taxon-name><tp:taxon-name-part taxon-name-part-type="genus" reg="Lilioceris">L.</tp:taxon-name-part><tp:taxon-name-part taxon-name-part-type="species" reg="sinica">sinica</tp:taxon-name-part></tp:taxon-name></italic>, type, China (Pecking = Beijing), photographed by Mandy Schröter <bold>8, 9</bold><italic><tp:taxon-name><tp:taxon-name-part taxon-name-part-type="genus" reg="Lilioceris">L.</tp:taxon-name-part><tp:taxon-name-part taxon-name-part-type="species" reg="theana">theana</tp:taxon-name-part></tp:taxon-name></italic>, holotype, Siberia, photographed by Raorao Mo <bold>10, 11</bold><italic><tp:taxon-name><tp:taxon-name-part taxon-name-part-type="genus" reg="Lilioceris">L.</tp:taxon-name-part><tp:taxon-name-part taxon-name-part-type="species" reg="thibetana">thibetana</tp:taxon-name-part></tp:taxon-name></italic>, type, China (Tibet), photographed by Antoine Mantilleri. Scale bars: 5.0 mm.</p></caption><graphic xmlns:xlink="http://www.w3.org/1999/xlink" xlink:href="zookeys-1119-153_article-87082__-g003.jpg" position="float" orientation="portrait" xlink:type="simple" id="oo_737307.jpg"><uri content-type="original_file" xlink:type="simple">https://binary.pensoft.net/fig/737307</uri></graphic></fig><fig id="F4" position="float" orientation="portrait"><object-id xmlns:xlink="http://www.w3.org/1999/xlink" content-type="doi" xlink:type="simple">10.3897/zookeys.1119.87082.figures12-17</object-id><object-id xmlns:xlink="http://www.w3.org/1999/xlink" content-type="arpha" xlink:type="simple">F424DD8D-A11D-596A-8616-B9039E6EA76F</object-id><label>Figures 12–17.</label><caption><p>Pronotum, mesoventral disc, abdominal sternites and elytra of <italic><tp:taxon-name><tp:taxon-name-part taxon-name-part-type="genus" reg="Lilioceris">Lilioceris</tp:taxon-name-part></tp:taxon-name></italic> spp. <bold>12</bold><italic><tp:taxon-name><tp:taxon-name-part taxon-name-part-type="genus" reg="Lilioceris">L.</tp:taxon-name-part><tp:taxon-name-part taxon-name-part-type="species" reg="gressitti">gressitti</tp:taxon-name-part></tp:taxon-name></italic>, ♂, China (Yunnan: Kunming) <bold>13</bold><italic><tp:taxon-name><tp:taxon-name-part taxon-name-part-type="genus" reg="Lilioceris">L.</tp:taxon-name-part><tp:taxon-name-part taxon-name-part-type="species" reg="rugata">rugata</tp:taxon-name-part></tp:taxon-name></italic>, ♂, Japan (Mont Takao) <bold>14</bold><italic><tp:taxon-name><tp:taxon-name-part taxon-name-part-type="genus" reg="Lilioceris">L.</tp:taxon-name-part><tp:taxon-name-part taxon-name-part-type="species" reg="sieversi">sieversi</tp:taxon-name-part></tp:taxon-name></italic>, ♂, China (Beijing)<bold>15</bold><italic><tp:taxon-name><tp:taxon-name-part taxon-name-part-type="genus" reg="Lilioceris">L.</tp:taxon-name-part><tp:taxon-name-part taxon-name-part-type="species" reg="sinica">sinica</tp:taxon-name-part></tp:taxon-name></italic>, ♂, China (Beijing) <bold>16</bold><italic><tp:taxon-name><tp:taxon-name-part taxon-name-part-type="genus" reg="Lilioceris">L.</tp:taxon-name-part><tp:taxon-name-part taxon-name-part-type="species" reg="theana">theana</tp:taxon-name-part></tp:taxon-name></italic>, ♀, China (Liaoning: Shenyang) <bold>17</bold><italic><tp:taxon-name><tp:taxon-name-part taxon-name-part-type="genus" reg="Lilioceris">L.</tp:taxon-name-part><tp:taxon-name-part taxon-name-part-type="species" reg="thibetana">thibetana</tp:taxon-name-part></tp:taxon-name></italic>, ♀, China (Yunnan: Xishuangbanna) <bold>A</bold> pronotum <bold>B</bold> mesoventral disc <bold>C</bold> abdominal sternite <bold>D</bold> elytra.</p></caption><graphic xmlns:xlink="http://www.w3.org/1999/xlink" xlink:href="zookeys-1119-153_article-87082__-g004.jpg" position="float" orientation="portrait" xlink:type="simple" id="oo_737308.jpg"><uri content-type="original_file" xlink:type="simple">https://binary.pensoft.net/fig/737308</uri></graphic></fig><fig id="F5" position="float" orientation="portrait"><object-id xmlns:xlink="http://www.w3.org/1999/xlink" content-type="doi" xlink:type="simple">10.3897/zookeys.1119.87082.figures18-23</object-id><object-id xmlns:xlink="http://www.w3.org/1999/xlink" content-type="arpha" xlink:type="simple">C42CE253-C841-59B4-A478-FC7A5B97988E</object-id><label>Figures 18–23.</label><caption><p>Male genitalia of <italic><tp:taxon-name><tp:taxon-name-part taxon-name-part-type="genus" reg="Lilioceris">Lilioceris</tp:taxon-name-part></tp:taxon-name></italic> spp. <bold>18</bold><italic><tp:taxon-name><tp:taxon-name-part taxon-name-part-type="genus" reg="Lilioceris">L.</tp:taxon-name-part><tp:taxon-name-part taxon-name-part-type="species" reg="gressitti">gressitti</tp:taxon-name-part></tp:taxon-name></italic>, China (Yunnan: Wuding) <bold>19</bold><italic><tp:taxon-name><tp:taxon-name-part taxon-name-part-type="genus" reg="Lilioceris">L.</tp:taxon-name-part><tp:taxon-name-part taxon-name-part-type="species" reg="rugata">rugata</tp:taxon-name-part></tp:taxon-name></italic>, Japan <bold>20</bold><italic><tp:taxon-name><tp:taxon-name-part taxon-name-part-type="genus" reg="Lilioceris">L.</tp:taxon-name-part><tp:taxon-name-part taxon-name-part-type="species" reg="sieversi">sieversi</tp:taxon-name-part></tp:taxon-name></italic>, China (Beijing) <bold>21</bold><italic><tp:taxon-name><tp:taxon-name-part taxon-name-part-type="genus" reg="Lilioceris">L.</tp:taxon-name-part><tp:taxon-name-part taxon-name-part-type="species" reg="sinica">sinica</tp:taxon-name-part></tp:taxon-name></italic>, China (Beijing) <bold>22</bold><italic><tp:taxon-name><tp:taxon-name-part taxon-name-part-type="genus" reg="Lilioceris">L.</tp:taxon-name-part><tp:taxon-name-part taxon-name-part-type="species" reg="theana">theana</tp:taxon-name-part></tp:taxon-name></italic>, China (Liaoning: Shenyang) <bold>23</bold><italic><tp:taxon-name><tp:taxon-name-part taxon-name-part-type="genus" reg="Lilioceris">L.</tp:taxon-name-part><tp:taxon-name-part taxon-name-part-type="species" reg="thibetana">thibetana</tp:taxon-name-part></tp:taxon-name></italic>, China (Yunnan: Xishuangbanna <bold>A</bold> aedeagus, lateral view <bold>B</bold> aedeagus, dorsal view <bold>C</bold> sclerites in internal sac, lateral view <bold>D</bold> dorsal sclerite, dorsal view. Scale bars: 0.5 mm (<bold>A, B</bold>); 0.2 mm (<bold>C, D</bold>).</p></caption><graphic xmlns:xlink="http://www.w3.org/1999/xlink" xlink:href="zookeys-1119-153_article-87082__-g005.jpg" position="float" orientation="portrait" xlink:type="simple" id="oo_737309.jpg"><uri content-type="original_file" xlink:type="simple">https://binary.pensoft.net/fig/737309</uri></graphic></fig><fig id="F6" position="float" orientation="portrait"><object-id xmlns:xlink="http://www.w3.org/1999/xlink" content-type="doi" xlink:type="simple">10.3897/zookeys.1119.87082.figures24-29</object-id><object-id xmlns:xlink="http://www.w3.org/1999/xlink" content-type="arpha" xlink:type="simple">D4681382-9C08-5F97-B86A-47145C6F4A36</object-id><label>Figures 24–29.</label><caption><p>Female reproductive organs of <italic><tp:taxon-name><tp:taxon-name-part taxon-name-part-type="genus" reg="Lilioceris">Lilioceris</tp:taxon-name-part></tp:taxon-name></italic> spp. <bold>24</bold><italic><tp:taxon-name><tp:taxon-name-part taxon-name-part-type="genus" reg="Lilioceris">L.</tp:taxon-name-part><tp:taxon-name-part taxon-name-part-type="species" reg="gressitti">gressitti</tp:taxon-name-part></tp:taxon-name></italic>, China (Yunnan: Wuding) <bold>25</bold><italic><tp:taxon-name><tp:taxon-name-part taxon-name-part-type="genus" reg="Lilioceris">L.</tp:taxon-name-part><tp:taxon-name-part taxon-name-part-type="species" reg="rugata">rugata</tp:taxon-name-part></tp:taxon-name></italic>, Japan (Tokyo) <bold>26</bold><italic><tp:taxon-name><tp:taxon-name-part taxon-name-part-type="genus" reg="Lilioceris">L.</tp:taxon-name-part><tp:taxon-name-part taxon-name-part-type="species" reg="sieversi">sieversi</tp:taxon-name-part></tp:taxon-name></italic>, China (Beijing) <bold>27</bold><italic><tp:taxon-name><tp:taxon-name-part taxon-name-part-type="genus" reg="Lilioceris">L.</tp:taxon-name-part><tp:taxon-name-part taxon-name-part-type="species" reg="sinica">sinica</tp:taxon-name-part></tp:taxon-name></italic>, China (Beijing) <bold>28</bold><italic><tp:taxon-name><tp:taxon-name-part taxon-name-part-type="genus" reg="Lilioceris">L.</tp:taxon-name-part><tp:taxon-name-part taxon-name-part-type="species" reg="theana">theana</tp:taxon-name-part></tp:taxon-name></italic>, China (Liaoning: Shenyang) <bold>29</bold><italic><tp:taxon-name><tp:taxon-name-part taxon-name-part-type="genus" reg="Lilioceris">L.</tp:taxon-name-part><tp:taxon-name-part taxon-name-part-type="species" reg="thibetana">thibetana</tp:taxon-name-part></tp:taxon-name></italic>, China (Yunnan: Xishuangbanna) <bold>A</bold> dorsal view <bold>B</bold> ventral view <bold>C</bold> spermatheca. Scale bars: 0.5 mm.</p></caption><graphic xmlns:xlink="http://www.w3.org/1999/xlink" xlink:href="zookeys-1119-153_article-87082__-g006.jpg" position="float" orientation="portrait" xlink:type="simple" id="oo_737310.jpg"><uri content-type="original_file" xlink:type="simple">https://binary.pensoft.net/fig/737310</uri></graphic></fig><fig id="F7" position="float" orientation="portrait"><object-id xmlns:xlink="http://www.w3.org/1999/xlink" content-type="doi" xlink:type="simple">10.3897/zookeys.1119.87082.figures30-41</object-id><object-id xmlns:xlink="http://www.w3.org/1999/xlink" content-type="arpha" xlink:type="simple">8E9DB71C-E031-577C-9F6C-932259207A65</object-id><label>Figures 30–41.</label><caption><p>Antennae of <italic><tp:taxon-name><tp:taxon-name-part taxon-name-part-type="genus" reg="Lilioceris">Lilioceris</tp:taxon-name-part></tp:taxon-name></italic> spp. <bold>30</bold><italic><tp:taxon-name><tp:taxon-name-part taxon-name-part-type="genus" reg="Lilioceris">L.</tp:taxon-name-part><tp:taxon-name-part taxon-name-part-type="species" reg="gressitti">gressitti</tp:taxon-name-part></tp:taxon-name></italic>, ♂, China (Yunnan: Tengchong) <bold>31</bold><italic><tp:taxon-name><tp:taxon-name-part taxon-name-part-type="genus" reg="Lilioceris">L.</tp:taxon-name-part><tp:taxon-name-part taxon-name-part-type="species" reg="rugata">rugata</tp:taxon-name-part></tp:taxon-name></italic>, ♂, Japan (Kibune: Kyoto) <bold>32</bold><italic><tp:taxon-name><tp:taxon-name-part taxon-name-part-type="genus" reg="Lilioceris">L.</tp:taxon-name-part><tp:taxon-name-part taxon-name-part-type="species" reg="sieversi">sieversi</tp:taxon-name-part></tp:taxon-name></italic>, ♀, China (Beijing) <bold>33</bold><italic><tp:taxon-name><tp:taxon-name-part taxon-name-part-type="genus" reg="Lilioceris">L.</tp:taxon-name-part><tp:taxon-name-part taxon-name-part-type="species" reg="sinica">sinica</tp:taxon-name-part></tp:taxon-name></italic>, ♂, China (Anhui: Yuexi) <bold>34</bold><italic><tp:taxon-name><tp:taxon-name-part taxon-name-part-type="genus" reg="Lilioceris">L.</tp:taxon-name-part><tp:taxon-name-part taxon-name-part-type="species" reg="theana">theana</tp:taxon-name-part></tp:taxon-name></italic>, ♀, China (Liaoning: Shenyang) <bold>35</bold><italic><tp:taxon-name><tp:taxon-name-part taxon-name-part-type="genus" reg="Lilioceris">L.</tp:taxon-name-part><tp:taxon-name-part taxon-name-part-type="species" reg="thibetana">thibetana</tp:taxon-name-part></tp:taxon-name></italic>, ♂, China (Yunnan: Lushui) <bold>36</bold><italic><tp:taxon-name><tp:taxon-name-part taxon-name-part-type="genus" reg="Lilioceris">L.</tp:taxon-name-part><tp:taxon-name-part taxon-name-part-type="species" reg="cheni">cheni</tp:taxon-name-part></tp:taxon-name></italic>, ♂, China (Guangdong: Shixing) <bold>37</bold><italic><tp:taxon-name><tp:taxon-name-part taxon-name-part-type="genus" reg="Lilioceris">L.</tp:taxon-name-part><tp:taxon-name-part taxon-name-part-type="species" reg="egena">egena</tp:taxon-name-part></tp:taxon-name></italic>, ♂, China (Tibet: Mêdog) <bold>38</bold><italic><tp:taxon-name><tp:taxon-name-part taxon-name-part-type="genus" reg="Lilioceris">L.</tp:taxon-name-part><tp:taxon-name-part taxon-name-part-type="species" reg="impressa">impressa</tp:taxon-name-part></tp:taxon-name></italic>, ♂, China (Yunnan: Gongshan) <bold>39</bold><italic><tp:taxon-name><tp:taxon-name-part taxon-name-part-type="genus" reg="Lilioceris">L.</tp:taxon-name-part><tp:taxon-name-part taxon-name-part-type="species" reg="laosensis">laosensis</tp:taxon-name-part></tp:taxon-name></italic>, ♂, China (Tibet: Mêdog) <bold>40</bold><italic><tp:taxon-name><tp:taxon-name-part taxon-name-part-type="genus" reg="Lilioceris">L.</tp:taxon-name-part><tp:taxon-name-part taxon-name-part-type="species" reg="malabarica">malabarica</tp:taxon-name-part></tp:taxon-name></italic>, ♂, India (Mahe: Malabar) <bold>41</bold><italic><tp:taxon-name><tp:taxon-name-part taxon-name-part-type="genus" reg="Lilioceris">L.</tp:taxon-name-part><tp:taxon-name-part taxon-name-part-type="species" reg="yunnana">yunnana</tp:taxon-name-part></tp:taxon-name></italic>, ♂, China (Yunnan: Tengchong). Scale bars: 1.0 mm.</p></caption><graphic xmlns:xlink="http://www.w3.org/1999/xlink" xlink:href="zookeys-1119-153_article-87082__-g007.jpg" position="float" orientation="portrait" xlink:type="simple" id="oo_737311.jpg"><uri content-type="original_file" xlink:type="simple">https://binary.pensoft.net/fig/737311</uri></graphic></fig><fig id="F8" position="float" orientation="portrait"><object-id xmlns:xlink="http://www.w3.org/1999/xlink" content-type="doi" xlink:type="simple">10.3897/zookeys.1119.87082.figure42</object-id><object-id xmlns:xlink="http://www.w3.org/1999/xlink" content-type="arpha" xlink:type="simple">8109052D-9449-58C8-ADAA-75B092B6635F</object-id><label>Figure 42.</label><caption><p>Distribution map of <italic><tp:taxon-name><tp:taxon-name-part taxon-name-part-type="genus" reg="Lilioceris">Lilioceris</tp:taxon-name-part></tp:taxon-name></italic> spp. (<italic><tp:taxon-name><tp:taxon-name-part taxon-name-part-type="genus" reg="Lilioceris">L.</tp:taxon-name-part><tp:taxon-name-part taxon-name-part-type="species" reg="sinica">sinica</tp:taxon-name-part></tp:taxon-name></italic> in Korea and <italic><tp:taxon-name><tp:taxon-name-part taxon-name-part-type="genus" reg="Lilioceris">L.</tp:taxon-name-part><tp:taxon-name-part taxon-name-part-type="species" reg="thibetana">thibetana</tp:taxon-name-part></tp:taxon-name></italic> in Tibet are not marked because of lack of precise locality data).</p></caption><graphic xmlns:xlink="http://www.w3.org/1999/xlink" xlink:href="zookeys-1119-153_article-87082__-g008.jpg" position="float" orientation="portrait" xlink:type="simple" id="oo_737312.jpg"><uri content-type="original_file" xlink:type="simple">https://binary.pensoft.net/fig/737312</uri></graphic></fig><fig id="F11" position="float" orientation="portrait"><object-id xmlns:xlink="http://www.w3.org/1999/xlink" content-type="doi" xlink:type="simple">10.3897/zookeys.1119.87082.figures47-50</object-id><object-id xmlns:xlink="http://www.w3.org/1999/xlink" content-type="arpha" xlink:type="simple">17172AF6-1629-576E-90F9-F20BDF9F7EF1</object-id><label>Figures 47–50.</label><caption><p><italic><tp:taxon-name><tp:taxon-name-part taxon-name-part-type="genus" reg="Lilioceris">Lilioceris</tp:taxon-name-part><tp:taxon-name-part taxon-name-part-type="species" reg="sinica">sinica</tp:taxon-name-part></tp:taxon-name></italic> in China (Beijing), 2021.VII.16 <bold>47</bold> larva <bold>48</bold> adult <bold>49</bold> host plant, <italic><tp:taxon-name><tp:taxon-name-part taxon-name-part-type="genus" reg="Dioscorea">Dioscorea</tp:taxon-name-part></tp:taxon-name></italic> sp. <bold>50</bold> Habitat <bold>47, 48</bold> photographed by HBL. <bold>49, 50</bold> photographed by YX.</p></caption><graphic xmlns:xlink="http://www.w3.org/1999/xlink" xlink:href="zookeys-1119-153_article-87082__-g011.jpg" position="float" orientation="portrait" xlink:type="simple" id="oo_737315.jpg"><uri content-type="original_file" xlink:type="simple">https://binary.pensoft.net/fig/737315</uri></graphic></fig><fig id="F2" position="float" orientation="portrait"><object-id xmlns:xlink="http://www.w3.org/1999/xlink" content-type="doi" xlink:type="simple">10.3897/zookeys.1119.87082.figures4-5</object-id><object-id xmlns:xlink="http://www.w3.org/1999/xlink" content-type="arpha" xlink:type="simple">49FE8B43-BC27-519A-8DE7-F77CD06D0FBB</object-id><label>Figures 4, 5.</label><caption><p>Habitus of <italic><tp:taxon-name><tp:taxon-name-part taxon-name-part-type="genus" reg="Lilioceris">Lilioceris</tp:taxon-name-part></tp:taxon-name></italic> spp. <bold>4</bold><italic><tp:taxon-name><tp:taxon-name-part taxon-name-part-type="genus" reg="Lilioceris">L.</tp:taxon-name-part><tp:taxon-name-part taxon-name-part-type="species" reg="rugata">rugata</tp:taxon-name-part><tp:taxon-name-part taxon-name-part-type="subspecies" reg="sparsipunctata">sparsipunctata</tp:taxon-name-part></tp:taxon-name></italic>, type, China (Tienmuschan = Tianmu Shan), photographed by Christoph Germann <bold>5</bold><italic><tp:taxon-name><tp:taxon-name-part taxon-name-part-type="genus" reg="Lilioceris">L.</tp:taxon-name-part><tp:taxon-name-part taxon-name-part-type="species" reg="chinensis">chinensis</tp:taxon-name-part></tp:taxon-name></italic>, syntype, China (Kiukiang = Jiujiang), photographed by Hongbin Liang. Scale bars: 5.0 mm.</p></caption><graphic xmlns:xlink="http://www.w3.org/1999/xlink" xlink:href="zookeys-1119-153_article-87082__-g002.jpg" position="float" orientation="portrait" xlink:type="simple" id="oo_737306.jpg"><uri content-type="original_file" xlink:type="simple">https://binary.pensoft.net/fig/737306</uri></graphic></fig></tp:treatment-sec><ref-list><ref id="B23"><mixed-citation xmlns:xlink="http://www.w3.org/1999/xlink" xlink:type="simple"><person-group><name name-style="western"><surname>Medvedev</surname><given-names>LN</given-names></name></person-group> (<year>1958</year>) <article-title>Chinesische und japanische Criocerinen aus der Kollektion des Museums G.Frey (Col. Chrysom.). Entomologische Arbeiten aus dem Museum G.</article-title><source>Frey</source><volume>9</volume>: <fpage>106</fpage>–<lpage>113</lpage>.</mixed-citation></ref><ref id="B7"><mixed-citation xmlns:xlink="http://www.w3.org/1999/xlink" xlink:type="simple"><person-group><name name-style="western"><surname>Gressitt</surname><given-names>JL</given-names></name><name name-style="western"><surname>Kimoto</surname><given-names>S</given-names></name></person-group> (<year>1961</year>) The <tp:taxon-name><tp:taxon-name-part taxon-name-part-type="family">Chrysomelidae</tp:taxon-name-part></tp:taxon-name> (Coleopt.) of China and Korea, part 1. Pacific Insects Monographs 1A: 1–299.</mixed-citation></ref><ref id="B3"><mixed-citation xmlns:xlink="http://www.w3.org/1999/xlink" xlink:type="simple"><person-group><name name-style="western"><surname>Cho</surname><given-names>HW</given-names></name><name name-style="western"><surname>An</surname><given-names>SL</given-names></name></person-group> (<year>2020</year>) <article-title>An annotated checklist of leaf beetles (<tp:taxon-name><tp:taxon-name-part taxon-name-part-type="order">Coleoptera</tp:taxon-name-part></tp:taxon-name>: <tp:taxon-name><tp:taxon-name-part taxon-name-part-type="family">Chrysomelidae</tp:taxon-name-part></tp:taxon-name>) of Korea, with comments and new records.</article-title><source>Far Eastern Entomologist</source><volume>404</volume>: <fpage>1</fpage>–<lpage>36</lpage>. <ext-link xlink:type="simple" ext-link-type="doi" xlink:href="10.25221/fee.404.1">https://doi.org/10.25221/fee.404.1</ext-link></mixed-citation></ref><ref id="B13"><mixed-citation xmlns:xlink="http://www.w3.org/1999/xlink" xlink:type="simple"><person-group><name name-style="western"><surname>Jacoby</surname><given-names>M</given-names></name></person-group> (<year>1888</year>) <article-title>Descriptions of new species of phytophagous <tp:taxon-name><tp:taxon-name-part taxon-name-part-type="order">Coleoptera</tp:taxon-name-part></tp:taxon-name> from Kiukiang (China).</article-title><source>Proceedings of the Scientific Meetings of the Zoological Society of London</source><volume>1888</volume>(<issue>1</issue>): <fpage>339</fpage>–<lpage>351</lpage>. <ext-link xlink:type="simple" ext-link-type="doi" xlink:href="10.1111/j.1469-7998.1888.tb06712.x">https://doi.org/10.1111/j.1469-7998.1888.tb06712.x</ext-link></mixed-citation></ref><ref id="B32"><mixed-citation xmlns:xlink="http://www.w3.org/1999/xlink" xlink:type="simple"><person-group><name name-style="western"><surname>White</surname><given-names>RE</given-names></name></person-group> (<year>1981</year>) <article-title>Homonymy in world species-group names of <tp:taxon-name><tp:taxon-name-part taxon-name-part-type="subfamily">Criocerinae</tp:taxon-name-part></tp:taxon-name> (<tp:taxon-name><tp:taxon-name-part taxon-name-part-type="order">Coleoptera</tp:taxon-name-part></tp:taxon-name>: <tp:taxon-name><tp:taxon-name-part taxon-name-part-type="family">Chrysomelidae</tp:taxon-name-part></tp:taxon-name>). U.S.</article-title><source>Department of Agriculture Technical Bulletin</source><volume>1629</volume>: <fpage>1</fpage>–<lpage>69</lpage>.</mixed-citation></ref><ref id="B16"><mixed-citation xmlns:xlink="http://www.w3.org/1999/xlink" xlink:type="simple"><person-group><name name-style="western"><surname>Jakob</surname><given-names>H</given-names></name></person-group> (<year>1961</year>) <article-title>Zwei neue <italic><tp:taxon-name><tp:taxon-name-part taxon-name-part-type="genus">Lilioceris</tp:taxon-name-part></tp:taxon-name></italic>-Arten (Col. Chrysomel.) aus China.</article-title><source>Zeitschrift der Arbeitsgemeinschaft Österreichischer Entomologen</source><volume>13</volume>: <fpage>61</fpage>–<lpage>62</lpage>.</mixed-citation></ref></ref-list></tp:taxon-treatment>
