# Supplementary material for: ﻿A review of the sinica species group within the genus Lilioceris (Coleoptera, Chrysomelidae, Criocerinae)
Source: Zookeys. 2022 Aug 31;1119:153–79. doi: 10.3897/zookeys.1119.87082 (PMC9848619; doi:10.3897/zookeys.1119.87082)
Supplement: XML Treatment for Lilioceris theana [file zookeys.1119.87082-treatment5.xml]

<!DOCTYPE tp:taxon-treatment
  PUBLIC "-//TaxonX//DTD Taxonomic Treatment Publishing DTD v0 20100105//EN" "tax-treatment-NSO.dtd">
<tp:taxon-treatment xmlns:tp="http://www.plazi.org/taxpub"><tp:treatment-meta><kwd-group><label>Taxon classification</label><kwd>
                <named-content content-type="kingdom">Animalia</named-content>
              </kwd><kwd>
                <named-content content-type="order">Coleoptera</named-content>
              </kwd><kwd>
                <named-content content-type="family">Chrysomelidae</named-content>
              </kwd></kwd-group><mixed-citation publication-type="journal"><person-group><name><surname>Xu</surname><given-names>Yuan</given-names></name><name><surname>Liang</surname><given-names>Hongbin</given-names></name></person-group><article-title>﻿A review of the <italic><tp:taxon-name><tp:taxon-name-part taxon-name-part-type="genus" reg="Lilioceris"/><tp:taxon-name-part taxon-name-part-type="species" reg="sinica">sinica</tp:taxon-name-part></tp:taxon-name></italic> species group within the genus <italic><tp:taxon-name><tp:taxon-name-part taxon-name-part-type="genus" reg="Lilioceris">Lilioceris</tp:taxon-name-part></tp:taxon-name></italic> (<tp:taxon-name><tp:taxon-name-part taxon-name-part-type="order">Coleoptera</tp:taxon-name-part></tp:taxon-name>, <tp:taxon-name><tp:taxon-name-part taxon-name-part-type="family">Chrysomelidae</tp:taxon-name-part></tp:taxon-name>, <tp:taxon-name><tp:taxon-name-part taxon-name-part-type="subfamily">Criocerinae</tp:taxon-name-part></tp:taxon-name>)</article-title><source>Zookeys</source><day>31</day><month>08</month><year>2022</year><volume>1119</volume><fpage>153</fpage><lpage>179</lpage><pub-id pub-id-type="doi">10.3897/zookeys.1119.87082</pub-id></mixed-citation></tp:treatment-meta><tp:nomenclature><label>﻿</label><tp:taxon-name>
              <object-id xmlns:xlink="http://www.w3.org/1999/xlink" content-type="arpha" xlink:type="simple">3F432D1B-6F9A-5608-B5A7-CAD1DAABD29A</object-id>
              <tp:taxon-name-part taxon-name-part-type="genus" reg="Lilioceris">Lilioceris</tp:taxon-name-part>
              <tp:taxon-name-part taxon-name-part-type="species" reg="theana">theana</tp:taxon-name-part>
            </tp:taxon-name><tp:taxon-authority>(Reitter, 1898)</tp:taxon-authority><xref ref-type="fig" rid="F3">Figs 8</xref><xref ref-type="fig" rid="F3">, 9</xref><xref ref-type="fig" rid="F4">, 16</xref><xref ref-type="fig" rid="F5">, 22</xref><xref ref-type="fig" rid="F6">, 28</xref><xref ref-type="fig" rid="F7">, 34</xref><xref ref-type="fig" rid="F8">, 42</xref><xref ref-type="fig" rid="F12">, 51–54</xref><tp:nomenclature-citation-list><tp:nomenclature-citation><tp:taxon-name>
                  <tp:taxon-name-part taxon-name-part-type="genus" reg="Lilioceris"/>
                  <tp:taxon-name-part taxon-name-part-type="species" reg="theana">theana</tp:taxon-name-part>
                </tp:taxon-name><comment>Reitter, 1898: 22 (Russia, Sibiria, holotype, gender ?). (<tp:taxon-name><tp:taxon-name-part taxon-name-part-type="genus" reg="Crioceris">Crioceris</tp:taxon-name-part></tp:taxon-name>). <xref ref-type="bibr" rid="B5">Chûjô 1941</xref>: 453 (<tp:taxon-name><tp:taxon-name-part taxon-name-part-type="genus" reg="Lilioceris">Lilioceris</tp:taxon-name-part></tp:taxon-name>).</comment></tp:nomenclature-citation></tp:nomenclature-citation-list></tp:nomenclature><tp:treatment-sec sec-type="type material" id="SECID0E5LAI"><title>Type material examined.</title><p><bold><italic>Holotype</italic></bold> (<named-content xmlns:xlink="http://www.w3.org/1999/xlink" content-type="dwc:institutional_code" xlink:title="Hungarian Natural History Museum" xlink:href="http://grbio.org/institution/hungarian-natural-history-museum" xlink:type="simple">HNHM</named-content>, photo), Sibirien, Reitter Leder / Siberia Chabarowba, leg. Graeser / Cr. <tp:taxon-name><tp:taxon-name-part taxon-name-part-type="genus" reg="Lilioceris"/><tp:taxon-name-part taxon-name-part-type="species" reg="theana">theana</tp:taxon-name-part></tp:taxon-name> m. 1897 / Holotypus, 1898, <tp:taxon-name><tp:taxon-name-part taxon-name-part-type="genus" reg="Crioceris">Crioceris</tp:taxon-name-part></tp:taxon-name> theama [mis-spelling of <tp:taxon-name><tp:taxon-name-part taxon-name-part-type="genus" reg="Lilioceris"/><tp:taxon-name-part taxon-name-part-type="species" reg="theana">theana</tp:taxon-name-part></tp:taxon-name>], Reitter / Coll. Reitter.</p><fig id="F2" position="float" orientation="portrait"><object-id xmlns:xlink="http://www.w3.org/1999/xlink" content-type="doi" xlink:type="simple">10.3897/zookeys.1119.87082.figures4-5</object-id><object-id xmlns:xlink="http://www.w3.org/1999/xlink" content-type="arpha" xlink:type="simple">49FE8B43-BC27-519A-8DE7-F77CD06D0FBB</object-id><label>Figures 4, 5.</label><caption><p>Habitus of <italic><tp:taxon-name><tp:taxon-name-part taxon-name-part-type="genus" reg="Lilioceris">Lilioceris</tp:taxon-name-part></tp:taxon-name></italic> spp. <bold>4</bold><italic><tp:taxon-name><tp:taxon-name-part taxon-name-part-type="genus" reg="Lilioceris">L.</tp:taxon-name-part><tp:taxon-name-part taxon-name-part-type="species" reg="rugata">rugata</tp:taxon-name-part><tp:taxon-name-part taxon-name-part-type="subspecies" reg="sparsipunctata">sparsipunctata</tp:taxon-name-part></tp:taxon-name></italic>, type, China (Tienmuschan = Tianmu Shan), photographed by Christoph Germann <bold>5</bold><italic><tp:taxon-name><tp:taxon-name-part taxon-name-part-type="genus" reg="Lilioceris">L.</tp:taxon-name-part><tp:taxon-name-part taxon-name-part-type="species" reg="chinensis">chinensis</tp:taxon-name-part></tp:taxon-name></italic>, syntype, China (Kiukiang = Jiujiang), photographed by Hongbin Liang. Scale bars: 5.0 mm.</p></caption><graphic xmlns:xlink="http://www.w3.org/1999/xlink" xlink:href="zookeys-1119-153_article-87082__-g002.jpg" position="float" orientation="portrait" xlink:type="simple" id="oo_737306.jpg"><uri content-type="original_file" xlink:type="simple">https://binary.pensoft.net/fig/737306</uri></graphic></fig></tp:treatment-sec><tp:treatment-sec sec-type="material" id="SECID0EXOAI"><title>Other material examined.</title><p>Total 92 specimens. <bold>China</bold>: <bold>Heilongjiang</bold>: 1♀ Harbin / 1931.IX.30; 1♀ Mao’er Shan / 1962, Comprehensive Investigation Department, Ministry of Forestry coll.; 1♀ Dailing / 1971.V.22; <bold>Liaoning</bold>: 2♀ Qian Shan / 1987.VI.2, Jinke Li coll.; 1♀ Qingyuan / 1934.5.12; 2♂2♀, Shenyang, Qipan Shan, 2020.VII.11, Haicheng Shan coll.; 1♀, Shenyang, Qipan Shan, 2020.VII.13, Haicheng Shan coll.; 2♂, Shenyang, Qipan Shan, 2020.VII.23, Haicheng Shan coll.; 1♂1♀, Shenyang, Qipan Shan, 2020.VIII.2, Haicheng Shan coll.; 60 (♂, ♀), Shenyang, Qipan Shan, 2021.V.10–VI.13, Haicheng Shan coll.; <bold>Hebei</bold>: 1♂ Wuling Shan, 800 m, 1981.VI.1, Peiyu Yu coll.; 5♀ Wuling Shan, Liushuigou, 1400 m, 1981.VI.4, Peiyu Yu coll.; <bold>Beijing</bold>: 1♀ Xiaolongmen, Forestry Farm, elevation 1140 m, 2003.V.18, Dakang Zhou coll.; 1♀ Yanqing, Song Shan, elevation 800 m, 2003.VI.4–7, Dakang Zhou coll.; 1♀ Wuling Shan, Western Gate, host unknown / 2006.V.4, Ye Liu coll.; <bold>Zhejiang</bold>: 1♀ Tianmu Shan, 1936.VI.9; 2♂ Tianmu Shan, 1936.VII.23; <bold>Fujian</bold>: 2♀ Wuyi Shan, Nature Reserve, 670–1420 m, 2004.IV.24–5.13, Dakang Zhou coll. <bold>Russia</bold>: 1♂, Primorsky Krai 12 km. Chernigovka, Gribnoe / Punza / 1974.V.16 Ler. <bold>South Korea</bold>: 1 (<named-content xmlns:xlink="http://www.w3.org/1999/xlink" content-type="dwc:institutional_code" xlink:title="National Institute of Biological Resources, Incheon" xlink:href="http://grbio.org/institution/national-institute-biological-resources-0" xlink:type="simple">NIBR</named-content>), Korea (GB) Bonghwa-gun, Chunyang- myeon, Seobyeok-ri. Joong Youb Kim, 2018.V.23 / <tp:taxon-name><tp:taxon-name-part taxon-name-part-type="genus" reg="Lilioceris">Lilioceris</tp:taxon-name-part><tp:taxon-name-part taxon-name-part-type="species" reg="sinica">sinica</tp:taxon-name-part></tp:taxon-name> (Heyden, 1887b), Det: Jong Eun Lee, 2018.IX.19 / <named-content xmlns:xlink="http://www.w3.org/1999/xlink" content-type="dwc:institutional_code" xlink:title="National Institute of Biological Resources, Incheon" xlink:href="http://grbio.org/institution/national-institute-biological-resources-0" xlink:type="simple">NIBR</named-content> 0000921396.</p><fig id="F3" position="float" orientation="portrait"><object-id xmlns:xlink="http://www.w3.org/1999/xlink" content-type="doi" xlink:type="simple">10.3897/zookeys.1119.87082.figures6-11</object-id><object-id xmlns:xlink="http://www.w3.org/1999/xlink" content-type="arpha" xlink:type="simple">4E4EC08E-D78F-5D54-8A78-8DA54663AEE2</object-id><label>Figures 6–11.</label><caption><p>Habitus of <italic><tp:taxon-name><tp:taxon-name-part taxon-name-part-type="genus" reg="Lilioceris">Lilioceris</tp:taxon-name-part></tp:taxon-name></italic> spp. <bold>6, 7</bold><italic><tp:taxon-name><tp:taxon-name-part taxon-name-part-type="genus" reg="Lilioceris">L.</tp:taxon-name-part><tp:taxon-name-part taxon-name-part-type="species" reg="sinica">sinica</tp:taxon-name-part></tp:taxon-name></italic>, type, China (Pecking = Beijing), photographed by Mandy Schröter <bold>8, 9</bold><italic><tp:taxon-name><tp:taxon-name-part taxon-name-part-type="genus" reg="Lilioceris">L.</tp:taxon-name-part><tp:taxon-name-part taxon-name-part-type="species" reg="theana">theana</tp:taxon-name-part></tp:taxon-name></italic>, holotype, Siberia, photographed by Raorao Mo <bold>10, 11</bold><italic><tp:taxon-name><tp:taxon-name-part taxon-name-part-type="genus" reg="Lilioceris">L.</tp:taxon-name-part><tp:taxon-name-part taxon-name-part-type="species" reg="thibetana">thibetana</tp:taxon-name-part></tp:taxon-name></italic>, type, China (Tibet), photographed by Antoine Mantilleri. Scale bars: 5.0 mm.</p></caption><graphic xmlns:xlink="http://www.w3.org/1999/xlink" xlink:href="zookeys-1119-153_article-87082__-g003.jpg" position="float" orientation="portrait" xlink:type="simple" id="oo_737307.jpg"><uri content-type="original_file" xlink:type="simple">https://binary.pensoft.net/fig/737307</uri></graphic></fig></tp:treatment-sec><tp:treatment-sec sec-type="diagnosis" id="SECID0E3RAI"><title>Diagnosis.</title><p>Femora bicolored, black with brownish red middle; pronotum disc with fine punctures; elytral punctures strong, not diminishing posteriorly, intervals convex at apical 1/4; lateral side of metasternite with a wide strip of pubescence; abdominal transverse impressions absent on sternites 2–5, sternite wholly pubescent.</p></tp:treatment-sec><tp:treatment-sec sec-type="redescription" id="SECID0ELSAI"><title>Redescription.</title><p><abbrev xmlns:xlink="http://www.w3.org/1999/xlink" xlink:title="Body length" id="ABBRID0ERSAI" xlink:type="simple">BL</abbrev> = 7.2–8.0 mm, <abbrev xmlns:xlink="http://www.w3.org/1999/xlink" xlink:title="body width" id="ABBRID0EVSAI" xlink:type="simple">BW</abbrev> = 3.5–3.8 mm. The front part of the head, antennae, ventral surface black; occiput, pronotum, scutellum and elytra brownish red, femora bicolored, brownish red with apex black.</p><p><bold><italic>Head</italic></bold> (Fig. <xref ref-type="fig" rid="F3">8</xref>). <abbrev xmlns:xlink="http://www.w3.org/1999/xlink" xlink:title="head length" id="ABBRID0EETAI" xlink:type="simple">HL</abbrev>/<abbrev xmlns:xlink="http://www.w3.org/1999/xlink" xlink:title="head width" id="ABBRID0EITAI" xlink:type="simple">HW</abbrev> = 1.1–1.3; vertex with a deep groove in the middle, punctate and setose laterally; frontoclypeal area triangular, disc with dense punctures and setae; labrum transverse, with sparse setae; antennomeres 5–10 slightly longer than wide (Fig. <xref ref-type="fig" rid="F7">34</xref>).</p><p><bold><italic>Pronotum</italic></bold> (Fig. <xref ref-type="fig" rid="F4">16A</xref>). <abbrev xmlns:xlink="http://www.w3.org/1999/xlink" xlink:title="pronotum width" id="ABBRID0E2TAI" xlink:type="simple">PW</abbrev> / <abbrev xmlns:xlink="http://www.w3.org/1999/xlink" xlink:title="head width" id="ABBRID0E6TAI" xlink:type="simple">HW</abbrev> = 0.9–1.1, <abbrev xmlns:xlink="http://www.w3.org/1999/xlink" xlink:title="pronotum length" id="ABBRID0EDUAI" xlink:type="simple">PL</abbrev> / <abbrev xmlns:xlink="http://www.w3.org/1999/xlink" xlink:title="pronotum width" id="ABBRID0EHUAI" xlink:type="simple">PW</abbrev> = 1.0–1.2; anterior angle slightly protruding; posterior angle not protruding; sides slightly constricted in the middle; middle of disc with fine and scattered punctures; anterior and posterior transverse impression indistinct, basal transverse groove shallow.</p><p><bold><italic>Elytra</italic></bold> (Fig. <xref ref-type="fig" rid="F4">16D</xref>). <abbrev xmlns:xlink="http://www.w3.org/1999/xlink" xlink:title="elytra length" id="ABBRID0EWUAI" xlink:type="simple">EL</abbrev>/<abbrev xmlns:xlink="http://www.w3.org/1999/xlink" xlink:title="elytral width" id="ABBRID0E1UAI" xlink:type="simple">EW</abbrev> = 1.4–1.5; sutural angle rounded; humeri protruding, humeral groove shallow, basal transverse impression indistinct; scutellary striole composed of 6–8 punctures; strial punctures large, not diminishing posteriorly, intervals convex at apical 1/4; epipleura raised, with a row of fine punctures laterally.</p><p><bold><italic>Mesosternite pubescent</italic></bold>. Lateral side of metasternite with wide strip of pubescence, extending from anterior to posterior margin, 1/4 near metepisternum sparsely pubescent (Fig. <xref ref-type="fig" rid="F4">16B</xref>); metepisternum densely pubescent.</p><p>Lateral transverse impressions absent on abdominal sternites 2–5, all sternites densely pubescent (Fig. <xref ref-type="fig" rid="F4">16C</xref>).</p><p><bold><italic>Legs</italic></bold> slender; tibiae with dense punctures pubescence; femora with dense pubescence on dorsal surface, with sparse pubescence on ventral surface.</p><p><bold><italic>Male genitalia</italic></bold> (Fig. <xref ref-type="fig" rid="F5">22A–D</xref>). Median foramen occupying 1/4 length of median lobe (Fig. <xref ref-type="fig" rid="F5">22A</xref>); apex rounded (Fig. <xref ref-type="fig" rid="F5">22B</xref>); basal piece of tegmen triangular, relatively broad, lateral lobes strongly sclerotized; posterior part of dorsal sclerite in dorsal view in dorsal view widely rounded, directed laterally (Fig. <xref ref-type="fig" rid="F5">22C, D</xref>).</p><p><bold><italic>Female reproductive organs</italic></bold> (Fig. <xref ref-type="fig" rid="F6">28A–C</xref>). Spiculum gastrale long, Y-shaped, distal part slightly widened, apical margin rounded; ovipositor with dense setae, distal part of the ovipositor cylindrical, long, with small protuberance; spermatheca simply convoluted.</p></tp:treatment-sec><tp:treatment-sec sec-type="host" id="SECID0E3XAI"><title>Host plant.</title><p>This species feeds on <italic><tp:taxon-name><tp:taxon-name-part taxon-name-part-type="genus" reg="Dioscorea">Dioscorea</tp:taxon-name-part><tp:taxon-name-part taxon-name-part-type="species" reg="nipponica">nipponica</tp:taxon-name-part></tp:taxon-name></italic> in Liaoning Province (Fig. <xref ref-type="fig" rid="F12">54</xref>). Adults appeared on host plants from May to September.</p></tp:treatment-sec><tp:treatment-sec sec-type="distribution" id="SECID0ERYAI"><title>Distribution.</title><p>China (Heilongjiang, Liaoning, Jilin, Hebei, Beijing, Zhejiang, Fujian); Russia; Korea.</p></tp:treatment-sec><tp:treatment-sec sec-type="remarks" id="SECID0EWYAI"><title>Remarks.</title><p><italic><tp:taxon-name><tp:taxon-name-part taxon-name-part-type="genus" reg="Lilioceris">Lilioceris</tp:taxon-name-part><tp:taxon-name-part taxon-name-part-type="species" reg="theana">theana</tp:taxon-name-part></tp:taxon-name></italic> was described by <xref ref-type="bibr" rid="B27">Reitter (1898)</xref> from Siberia, Russia. <xref ref-type="bibr" rid="B5">Chûjô (1941</xref>: 453) synonymized it with <italic><tp:taxon-name><tp:taxon-name-part taxon-name-part-type="genus" reg="Lilioceris">L.</tp:taxon-name-part><tp:taxon-name-part taxon-name-part-type="species" reg="rugata">rugata</tp:taxon-name-part></tp:taxon-name></italic>, and <xref ref-type="bibr" rid="B7">Gressitt and Kimoto (1961</xref>: 58) synonymized it with <italic><tp:taxon-name><tp:taxon-name-part taxon-name-part-type="genus" reg="Lilioceris">L.</tp:taxon-name-part><tp:taxon-name-part taxon-name-part-type="species" reg="sinica">sinica</tp:taxon-name-part></tp:taxon-name></italic>. Subsequent researchers have followed Chûjô’s treatment (e.g., <xref ref-type="bibr" rid="B31">Warchałowski 2011</xref>; <xref ref-type="bibr" rid="B2">Bezděk and Schmitt 2017</xref>). According to our study of the types (Figs <xref ref-type="fig" rid="F3">8</xref>, <xref ref-type="fig" rid="F3">9</xref>), <italic><tp:taxon-name><tp:taxon-name-part taxon-name-part-type="genus" reg="Lilioceris">L.</tp:taxon-name-part><tp:taxon-name-part taxon-name-part-type="species" reg="theana">theana</tp:taxon-name-part></tp:taxon-name></italic> is a distinct species, and it clearly differs from <italic><tp:taxon-name><tp:taxon-name-part taxon-name-part-type="genus" reg="Lilioceris">L.</tp:taxon-name-part><tp:taxon-name-part taxon-name-part-type="species" reg="rugata">rugata</tp:taxon-name-part></tp:taxon-name></italic> by having a wide strip of pubescence on the lateral side of the metasternite and abdominal sternites with dense pubescence (sides of metasternite and abdominal sternites nearly smooth in <italic><tp:taxon-name><tp:taxon-name-part taxon-name-part-type="genus" reg="Lilioceris">L.</tp:taxon-name-part><tp:taxon-name-part taxon-name-part-type="species" reg="rugata">rugata</tp:taxon-name-part></tp:taxon-name></italic>). <italic><tp:taxon-name><tp:taxon-name-part taxon-name-part-type="genus" reg="Lilioceris">Lilioceris</tp:taxon-name-part><tp:taxon-name-part taxon-name-part-type="species" reg="theana">theana</tp:taxon-name-part></tp:taxon-name></italic> differs from <italic><tp:taxon-name><tp:taxon-name-part taxon-name-part-type="genus" reg="Lilioceris">L.</tp:taxon-name-part><tp:taxon-name-part taxon-name-part-type="species" reg="sinica">sinica</tp:taxon-name-part></tp:taxon-name></italic> in the transverse impressions on abdominal sternites 2–5 absent (having clear transverse impressions on abdominal sternites 2–5 in <italic><tp:taxon-name><tp:taxon-name-part taxon-name-part-type="genus" reg="Lilioceris">L.</tp:taxon-name-part><tp:taxon-name-part taxon-name-part-type="species" reg="sinica">sinica</tp:taxon-name-part></tp:taxon-name></italic>). In addition, the spiculum gastrale and spermatheca of the three species are distinctly different (Figs <xref ref-type="fig" rid="F6">25A–C</xref>, <xref ref-type="fig" rid="F6">27A–C</xref>, <xref ref-type="fig" rid="F6">28A–C</xref>).</p></tp:treatment-sec><tp:treatment-sec><!--Section generated to contain objects referenced in tp:taxon-treatment.--><fig id="F4" position="float" orientation="portrait"><object-id xmlns:xlink="http://www.w3.org/1999/xlink" content-type="doi" xlink:type="simple">10.3897/zookeys.1119.87082.figures12-17</object-id><object-id xmlns:xlink="http://www.w3.org/1999/xlink" content-type="arpha" xlink:type="simple">F424DD8D-A11D-596A-8616-B9039E6EA76F</object-id><label>Figures 12–17.</label><caption><p>Pronotum, mesoventral disc, abdominal sternites and elytra of <italic><tp:taxon-name><tp:taxon-name-part taxon-name-part-type="genus" reg="Lilioceris">Lilioceris</tp:taxon-name-part></tp:taxon-name></italic> spp. <bold>12</bold><italic><tp:taxon-name><tp:taxon-name-part taxon-name-part-type="genus" reg="Lilioceris">L.</tp:taxon-name-part><tp:taxon-name-part taxon-name-part-type="species" reg="gressitti">gressitti</tp:taxon-name-part></tp:taxon-name></italic>, ♂, China (Yunnan: Kunming) <bold>13</bold><italic><tp:taxon-name><tp:taxon-name-part taxon-name-part-type="genus" reg="Lilioceris">L.</tp:taxon-name-part><tp:taxon-name-part taxon-name-part-type="species" reg="rugata">rugata</tp:taxon-name-part></tp:taxon-name></italic>, ♂, Japan (Mont Takao) <bold>14</bold><italic><tp:taxon-name><tp:taxon-name-part taxon-name-part-type="genus" reg="Lilioceris">L.</tp:taxon-name-part><tp:taxon-name-part taxon-name-part-type="species" reg="sieversi">sieversi</tp:taxon-name-part></tp:taxon-name></italic>, ♂, China (Beijing)<bold>15</bold><italic><tp:taxon-name><tp:taxon-name-part taxon-name-part-type="genus" reg="Lilioceris">L.</tp:taxon-name-part><tp:taxon-name-part taxon-name-part-type="species" reg="sinica">sinica</tp:taxon-name-part></tp:taxon-name></italic>, ♂, China (Beijing) <bold>16</bold><italic><tp:taxon-name><tp:taxon-name-part taxon-name-part-type="genus" reg="Lilioceris">L.</tp:taxon-name-part><tp:taxon-name-part taxon-name-part-type="species" reg="theana">theana</tp:taxon-name-part></tp:taxon-name></italic>, ♀, China (Liaoning: Shenyang) <bold>17</bold><italic><tp:taxon-name><tp:taxon-name-part taxon-name-part-type="genus" reg="Lilioceris">L.</tp:taxon-name-part><tp:taxon-name-part taxon-name-part-type="species" reg="thibetana">thibetana</tp:taxon-name-part></tp:taxon-name></italic>, ♀, China (Yunnan: Xishuangbanna) <bold>A</bold> pronotum <bold>B</bold> mesoventral disc <bold>C</bold> abdominal sternite <bold>D</bold> elytra.</p></caption><graphic xmlns:xlink="http://www.w3.org/1999/xlink" xlink:href="zookeys-1119-153_article-87082__-g004.jpg" position="float" orientation="portrait" xlink:type="simple" id="oo_737308.jpg"><uri content-type="original_file" xlink:type="simple">https://binary.pensoft.net/fig/737308</uri></graphic></fig><fig id="F5" position="float" orientation="portrait"><object-id xmlns:xlink="http://www.w3.org/1999/xlink" content-type="doi" xlink:type="simple">10.3897/zookeys.1119.87082.figures18-23</object-id><object-id xmlns:xlink="http://www.w3.org/1999/xlink" content-type="arpha" xlink:type="simple">C42CE253-C841-59B4-A478-FC7A5B97988E</object-id><label>Figures 18–23.</label><caption><p>Male genitalia of <italic><tp:taxon-name><tp:taxon-name-part taxon-name-part-type="genus" reg="Lilioceris">Lilioceris</tp:taxon-name-part></tp:taxon-name></italic> spp. <bold>18</bold><italic><tp:taxon-name><tp:taxon-name-part taxon-name-part-type="genus" reg="Lilioceris">L.</tp:taxon-name-part><tp:taxon-name-part taxon-name-part-type="species" reg="gressitti">gressitti</tp:taxon-name-part></tp:taxon-name></italic>, China (Yunnan: Wuding) <bold>19</bold><italic><tp:taxon-name><tp:taxon-name-part taxon-name-part-type="genus" reg="Lilioceris">L.</tp:taxon-name-part><tp:taxon-name-part taxon-name-part-type="species" reg="rugata">rugata</tp:taxon-name-part></tp:taxon-name></italic>, Japan <bold>20</bold><italic><tp:taxon-name><tp:taxon-name-part taxon-name-part-type="genus" reg="Lilioceris">L.</tp:taxon-name-part><tp:taxon-name-part taxon-name-part-type="species" reg="sieversi">sieversi</tp:taxon-name-part></tp:taxon-name></italic>, China (Beijing) <bold>21</bold><italic><tp:taxon-name><tp:taxon-name-part taxon-name-part-type="genus" reg="Lilioceris">L.</tp:taxon-name-part><tp:taxon-name-part taxon-name-part-type="species" reg="sinica">sinica</tp:taxon-name-part></tp:taxon-name></italic>, China (Beijing) <bold>22</bold><italic><tp:taxon-name><tp:taxon-name-part taxon-name-part-type="genus" reg="Lilioceris">L.</tp:taxon-name-part><tp:taxon-name-part taxon-name-part-type="species" reg="theana">theana</tp:taxon-name-part></tp:taxon-name></italic>, China (Liaoning: Shenyang) <bold>23</bold><italic><tp:taxon-name><tp:taxon-name-part taxon-name-part-type="genus" reg="Lilioceris">L.</tp:taxon-name-part><tp:taxon-name-part taxon-name-part-type="species" reg="thibetana">thibetana</tp:taxon-name-part></tp:taxon-name></italic>, China (Yunnan: Xishuangbanna <bold>A</bold> aedeagus, lateral view <bold>B</bold> aedeagus, dorsal view <bold>C</bold> sclerites in internal sac, lateral view <bold>D</bold> dorsal sclerite, dorsal view. Scale bars: 0.5 mm (<bold>A, B</bold>); 0.2 mm (<bold>C, D</bold>).</p></caption><graphic xmlns:xlink="http://www.w3.org/1999/xlink" xlink:href="zookeys-1119-153_article-87082__-g005.jpg" position="float" orientation="portrait" xlink:type="simple" id="oo_737309.jpg"><uri content-type="original_file" xlink:type="simple">https://binary.pensoft.net/fig/737309</uri></graphic></fig><fig id="F6" position="float" orientation="portrait"><object-id xmlns:xlink="http://www.w3.org/1999/xlink" content-type="doi" xlink:type="simple">10.3897/zookeys.1119.87082.figures24-29</object-id><object-id xmlns:xlink="http://www.w3.org/1999/xlink" content-type="arpha" xlink:type="simple">D4681382-9C08-5F97-B86A-47145C6F4A36</object-id><label>Figures 24–29.</label><caption><p>Female reproductive organs of <italic><tp:taxon-name><tp:taxon-name-part taxon-name-part-type="genus" reg="Lilioceris">Lilioceris</tp:taxon-name-part></tp:taxon-name></italic> spp. <bold>24</bold><italic><tp:taxon-name><tp:taxon-name-part taxon-name-part-type="genus" reg="Lilioceris">L.</tp:taxon-name-part><tp:taxon-name-part taxon-name-part-type="species" reg="gressitti">gressitti</tp:taxon-name-part></tp:taxon-name></italic>, China (Yunnan: Wuding) <bold>25</bold><italic><tp:taxon-name><tp:taxon-name-part taxon-name-part-type="genus" reg="Lilioceris">L.</tp:taxon-name-part><tp:taxon-name-part taxon-name-part-type="species" reg="rugata">rugata</tp:taxon-name-part></tp:taxon-name></italic>, Japan (Tokyo) <bold>26</bold><italic><tp:taxon-name><tp:taxon-name-part taxon-name-part-type="genus" reg="Lilioceris">L.</tp:taxon-name-part><tp:taxon-name-part taxon-name-part-type="species" reg="sieversi">sieversi</tp:taxon-name-part></tp:taxon-name></italic>, China (Beijing) <bold>27</bold><italic><tp:taxon-name><tp:taxon-name-part taxon-name-part-type="genus" reg="Lilioceris">L.</tp:taxon-name-part><tp:taxon-name-part taxon-name-part-type="species" reg="sinica">sinica</tp:taxon-name-part></tp:taxon-name></italic>, China (Beijing) <bold>28</bold><italic><tp:taxon-name><tp:taxon-name-part taxon-name-part-type="genus" reg="Lilioceris">L.</tp:taxon-name-part><tp:taxon-name-part taxon-name-part-type="species" reg="theana">theana</tp:taxon-name-part></tp:taxon-name></italic>, China (Liaoning: Shenyang) <bold>29</bold><italic><tp:taxon-name><tp:taxon-name-part taxon-name-part-type="genus" reg="Lilioceris">L.</tp:taxon-name-part><tp:taxon-name-part taxon-name-part-type="species" reg="thibetana">thibetana</tp:taxon-name-part></tp:taxon-name></italic>, China (Yunnan: Xishuangbanna) <bold>A</bold> dorsal view <bold>B</bold> ventral view <bold>C</bold> spermatheca. Scale bars: 0.5 mm.</p></caption><graphic xmlns:xlink="http://www.w3.org/1999/xlink" xlink:href="zookeys-1119-153_article-87082__-g006.jpg" position="float" orientation="portrait" xlink:type="simple" id="oo_737310.jpg"><uri content-type="original_file" xlink:type="simple">https://binary.pensoft.net/fig/737310</uri></graphic></fig><fig id="F7" position="float" orientation="portrait"><object-id xmlns:xlink="http://www.w3.org/1999/xlink" content-type="doi" xlink:type="simple">10.3897/zookeys.1119.87082.figures30-41</object-id><object-id xmlns:xlink="http://www.w3.org/1999/xlink" content-type="arpha" xlink:type="simple">8E9DB71C-E031-577C-9F6C-932259207A65</object-id><label>Figures 30–41.</label><caption><p>Antennae of <italic><tp:taxon-name><tp:taxon-name-part taxon-name-part-type="genus" reg="Lilioceris">Lilioceris</tp:taxon-name-part></tp:taxon-name></italic> spp. <bold>30</bold><italic><tp:taxon-name><tp:taxon-name-part taxon-name-part-type="genus" reg="Lilioceris">L.</tp:taxon-name-part><tp:taxon-name-part taxon-name-part-type="species" reg="gressitti">gressitti</tp:taxon-name-part></tp:taxon-name></italic>, ♂, China (Yunnan: Tengchong) <bold>31</bold><italic><tp:taxon-name><tp:taxon-name-part taxon-name-part-type="genus" reg="Lilioceris">L.</tp:taxon-name-part><tp:taxon-name-part taxon-name-part-type="species" reg="rugata">rugata</tp:taxon-name-part></tp:taxon-name></italic>, ♂, Japan (Kibune: Kyoto) <bold>32</bold><italic><tp:taxon-name><tp:taxon-name-part taxon-name-part-type="genus" reg="Lilioceris">L.</tp:taxon-name-part><tp:taxon-name-part taxon-name-part-type="species" reg="sieversi">sieversi</tp:taxon-name-part></tp:taxon-name></italic>, ♀, China (Beijing) <bold>33</bold><italic><tp:taxon-name><tp:taxon-name-part taxon-name-part-type="genus" reg="Lilioceris">L.</tp:taxon-name-part><tp:taxon-name-part taxon-name-part-type="species" reg="sinica">sinica</tp:taxon-name-part></tp:taxon-name></italic>, ♂, China (Anhui: Yuexi) <bold>34</bold><italic><tp:taxon-name><tp:taxon-name-part taxon-name-part-type="genus" reg="Lilioceris">L.</tp:taxon-name-part><tp:taxon-name-part taxon-name-part-type="species" reg="theana">theana</tp:taxon-name-part></tp:taxon-name></italic>, ♀, China (Liaoning: Shenyang) <bold>35</bold><italic><tp:taxon-name><tp:taxon-name-part taxon-name-part-type="genus" reg="Lilioceris">L.</tp:taxon-name-part><tp:taxon-name-part taxon-name-part-type="species" reg="thibetana">thibetana</tp:taxon-name-part></tp:taxon-name></italic>, ♂, China (Yunnan: Lushui) <bold>36</bold><italic><tp:taxon-name><tp:taxon-name-part taxon-name-part-type="genus" reg="Lilioceris">L.</tp:taxon-name-part><tp:taxon-name-part taxon-name-part-type="species" reg="cheni">cheni</tp:taxon-name-part></tp:taxon-name></italic>, ♂, China (Guangdong: Shixing) <bold>37</bold><italic><tp:taxon-name><tp:taxon-name-part taxon-name-part-type="genus" reg="Lilioceris">L.</tp:taxon-name-part><tp:taxon-name-part taxon-name-part-type="species" reg="egena">egena</tp:taxon-name-part></tp:taxon-name></italic>, ♂, China (Tibet: Mêdog) <bold>38</bold><italic><tp:taxon-name><tp:taxon-name-part taxon-name-part-type="genus" reg="Lilioceris">L.</tp:taxon-name-part><tp:taxon-name-part taxon-name-part-type="species" reg="impressa">impressa</tp:taxon-name-part></tp:taxon-name></italic>, ♂, China (Yunnan: Gongshan) <bold>39</bold><italic><tp:taxon-name><tp:taxon-name-part taxon-name-part-type="genus" reg="Lilioceris">L.</tp:taxon-name-part><tp:taxon-name-part taxon-name-part-type="species" reg="laosensis">laosensis</tp:taxon-name-part></tp:taxon-name></italic>, ♂, China (Tibet: Mêdog) <bold>40</bold><italic><tp:taxon-name><tp:taxon-name-part taxon-name-part-type="genus" reg="Lilioceris">L.</tp:taxon-name-part><tp:taxon-name-part taxon-name-part-type="species" reg="malabarica">malabarica</tp:taxon-name-part></tp:taxon-name></italic>, ♂, India (Mahe: Malabar) <bold>41</bold><italic><tp:taxon-name><tp:taxon-name-part taxon-name-part-type="genus" reg="Lilioceris">L.</tp:taxon-name-part><tp:taxon-name-part taxon-name-part-type="species" reg="yunnana">yunnana</tp:taxon-name-part></tp:taxon-name></italic>, ♂, China (Yunnan: Tengchong). Scale bars: 1.0 mm.</p></caption><graphic xmlns:xlink="http://www.w3.org/1999/xlink" xlink:href="zookeys-1119-153_article-87082__-g007.jpg" position="float" orientation="portrait" xlink:type="simple" id="oo_737311.jpg"><uri content-type="original_file" xlink:type="simple">https://binary.pensoft.net/fig/737311</uri></graphic></fig><fig id="F8" position="float" orientation="portrait"><object-id xmlns:xlink="http://www.w3.org/1999/xlink" content-type="doi" xlink:type="simple">10.3897/zookeys.1119.87082.figure42</object-id><object-id xmlns:xlink="http://www.w3.org/1999/xlink" content-type="arpha" xlink:type="simple">8109052D-9449-58C8-ADAA-75B092B6635F</object-id><label>Figure 42.</label><caption><p>Distribution map of <italic><tp:taxon-name><tp:taxon-name-part taxon-name-part-type="genus" reg="Lilioceris">Lilioceris</tp:taxon-name-part></tp:taxon-name></italic> spp. (<italic><tp:taxon-name><tp:taxon-name-part taxon-name-part-type="genus" reg="Lilioceris">L.</tp:taxon-name-part><tp:taxon-name-part taxon-name-part-type="species" reg="sinica">sinica</tp:taxon-name-part></tp:taxon-name></italic> in Korea and <italic><tp:taxon-name><tp:taxon-name-part taxon-name-part-type="genus" reg="Lilioceris">L.</tp:taxon-name-part><tp:taxon-name-part taxon-name-part-type="species" reg="thibetana">thibetana</tp:taxon-name-part></tp:taxon-name></italic> in Tibet are not marked because of lack of precise locality data).</p></caption><graphic xmlns:xlink="http://www.w3.org/1999/xlink" xlink:href="zookeys-1119-153_article-87082__-g008.jpg" position="float" orientation="portrait" xlink:type="simple" id="oo_737312.jpg"><uri content-type="original_file" xlink:type="simple">https://binary.pensoft.net/fig/737312</uri></graphic></fig><fig id="F12" position="float" orientation="portrait"><object-id xmlns:xlink="http://www.w3.org/1999/xlink" content-type="doi" xlink:type="simple">10.3897/zookeys.1119.87082.figures51-54</object-id><object-id xmlns:xlink="http://www.w3.org/1999/xlink" content-type="arpha" xlink:type="simple">FA7DA550-0DB7-52F6-BE77-2D8B4D06D767</object-id><label>Figures 51–54.</label><caption><p>Biology of <italic><tp:taxon-name><tp:taxon-name-part taxon-name-part-type="genus" reg="Lilioceris">Lilioceris</tp:taxon-name-part><tp:taxon-name-part taxon-name-part-type="species" reg="theana">theana</tp:taxon-name-part></tp:taxon-name></italic>. China (Liaoning: Shenyang), 2021.V.23, Photographed by Haicheng Shan <bold>51</bold> eggs <bold>52</bold> larvae <bold>53</bold> adults <bold>54</bold> host plant, <italic><tp:taxon-name><tp:taxon-name-part taxon-name-part-type="genus" reg="Dioscorea">Dioscorea</tp:taxon-name-part><tp:taxon-name-part taxon-name-part-type="species" reg="nipponica">nipponica</tp:taxon-name-part></tp:taxon-name></italic>.</p></caption><graphic xmlns:xlink="http://www.w3.org/1999/xlink" xlink:href="zookeys-1119-153_article-87082__-g012.jpg" position="float" orientation="portrait" xlink:type="simple" id="oo_737316.jpg"><uri content-type="original_file" xlink:type="simple">https://binary.pensoft.net/fig/737316</uri></graphic></fig></tp:treatment-sec><ref-list><ref id="B5"><mixed-citation xmlns:xlink="http://www.w3.org/1999/xlink" xlink:type="simple"><person-group><name name-style="western"><surname>Chûjô</surname><given-names>M</given-names></name></person-group> (<year>1941</year>) <article-title>First supplement to the fauna of Korean chrysomelid–beetles (I).</article-title><source>Transactions of the Natural History Society of Formosa</source><volume>31</volume>: <fpage>451</fpage>–<lpage>462</lpage>.</mixed-citation></ref><ref id="B27"><mixed-citation xmlns:xlink="http://www.w3.org/1999/xlink" xlink:type="simple"><person-group><name name-style="western"><surname>Reitter</surname><given-names>E</given-names></name></person-group> (<year>1898</year>) <article-title>Sechzehnter Beitrag zur Coleopteren-Fauna des russischen Reiches.</article-title><source>Wiener Entomologische Zeitung</source><volume>17</volume>: <fpage>17</fpage>–<lpage>22</lpage>. <ext-link xlink:type="simple" ext-link-type="doi" xlink:href="10.5962/bhl.part.3121">https://doi.org/10.5962/bhl.part.3121</ext-link></mixed-citation></ref><ref id="B7"><mixed-citation xmlns:xlink="http://www.w3.org/1999/xlink" xlink:type="simple"><person-group><name name-style="western"><surname>Gressitt</surname><given-names>JL</given-names></name><name name-style="western"><surname>Kimoto</surname><given-names>S</given-names></name></person-group> (<year>1961</year>) The <tp:taxon-name><tp:taxon-name-part taxon-name-part-type="family">Chrysomelidae</tp:taxon-name-part></tp:taxon-name> (Coleopt.) of China and Korea, part 1. Pacific Insects Monographs 1A: 1–299.</mixed-citation></ref><ref id="B31"><mixed-citation xmlns:xlink="http://www.w3.org/1999/xlink" xlink:type="simple"><person-group><name name-style="western"><surname>Warchałowski</surname><given-names>A</given-names></name></person-group> (<year>2011</year>) <article-title>An attempt on a review of <italic><tp:taxon-name><tp:taxon-name-part taxon-name-part-type="genus">Lilioceris</tp:taxon-name-part></tp:taxon-name></italic> Reitter, 1913–species from continental part of south-eastern Asia (<tp:taxon-name><tp:taxon-name-part taxon-name-part-type="order">Coleoptera</tp:taxon-name-part></tp:taxon-name>: <tp:taxon-name><tp:taxon-name-part taxon-name-part-type="family">Chrysomelidae</tp:taxon-name-part></tp:taxon-name>: <tp:taxon-name><tp:taxon-name-part taxon-name-part-type="subfamily">Criocerinae</tp:taxon-name-part></tp:taxon-name>).</article-title><source>Genus</source><volume>22</volume>(<issue>1</issue>): <fpage>95</fpage>–<lpage>122</lpage>. <ext-link xlink:type="simple" ext-link-type="uri" xlink:href="http://www.cassidae.uni.wroc.pl/Warchalowski_Oriental%20Lilioceris.pdf">http://www.cassidae.uni.wroc.pl/Warchalowski_Oriental%20Lilioceris.pdf</ext-link></mixed-citation></ref><ref id="B2"><mixed-citation xmlns:xlink="http://www.w3.org/1999/xlink" xlink:type="simple"><person-group><name name-style="western"><surname>Bezděk</surname><given-names>J</given-names></name><name name-style="western"><surname>Schmitt</surname><given-names>M</given-names></name></person-group> (<year>2017</year>) <article-title>Subfamily <tp:taxon-name><tp:taxon-name-part taxon-name-part-type="subfamily">Criocerinae</tp:taxon-name-part></tp:taxon-name> in Löbl, I. &amp; Smetana, A. (eds.) Catalogue of Palaearctic <tp:taxon-name><tp:taxon-name-part taxon-name-part-type="order">Coleoptera</tp:taxon-name-part></tp:taxon-name> vol. 6, Corrigenda et Addenda.</article-title><source>Entomologische Blätter und <tp:taxon-name><tp:taxon-name-part taxon-name-part-type="order">Coleoptera</tp:taxon-name-part></tp:taxon-name></source><volume>113</volume>(<issue>2</issue>): <fpage>113</fpage>–<lpage>135</lpage>.</mixed-citation></ref></ref-list></tp:taxon-treatment>
