# Supplementary material for: ﻿A review of the sinica species group within the genus Lilioceris (Coleoptera, Chrysomelidae, Criocerinae)
Source: Zookeys. 2022 Aug 31;1119:153–79. doi: 10.3897/zookeys.1119.87082 (PMC9848619; doi:10.3897/zookeys.1119.87082)
Supplement: XML Treatment for Lilioceris thibetana [file zookeys.1119.87082-treatment6.xml]

<!DOCTYPE tp:taxon-treatment
  PUBLIC "-//TaxonX//DTD Taxonomic Treatment Publishing DTD v0 20100105//EN" "tax-treatment-NSO.dtd">
<tp:taxon-treatment xmlns:tp="http://www.plazi.org/taxpub"><tp:treatment-meta><kwd-group><label>Taxon classification</label><kwd>
                <named-content content-type="kingdom">Animalia</named-content>
              </kwd><kwd>
                <named-content content-type="order">Coleoptera</named-content>
              </kwd><kwd>
                <named-content content-type="family">Chrysomelidae</named-content>
              </kwd></kwd-group><mixed-citation publication-type="journal"><person-group><name><surname>Xu</surname><given-names>Yuan</given-names></name><name><surname>Liang</surname><given-names>Hongbin</given-names></name></person-group><article-title>﻿A review of the <italic><tp:taxon-name><tp:taxon-name-part taxon-name-part-type="genus" reg="Lilioceris"/><tp:taxon-name-part taxon-name-part-type="species" reg="sinica">sinica</tp:taxon-name-part></tp:taxon-name></italic> species group within the genus <italic><tp:taxon-name><tp:taxon-name-part taxon-name-part-type="genus" reg="Lilioceris">Lilioceris</tp:taxon-name-part></tp:taxon-name></italic> (<tp:taxon-name><tp:taxon-name-part taxon-name-part-type="order">Coleoptera</tp:taxon-name-part></tp:taxon-name>, <tp:taxon-name><tp:taxon-name-part taxon-name-part-type="family">Chrysomelidae</tp:taxon-name-part></tp:taxon-name>, <tp:taxon-name><tp:taxon-name-part taxon-name-part-type="subfamily">Criocerinae</tp:taxon-name-part></tp:taxon-name>)</article-title><source>Zookeys</source><day>31</day><month>08</month><year>2022</year><volume>1119</volume><fpage>153</fpage><lpage>179</lpage><pub-id pub-id-type="doi">10.3897/zookeys.1119.87082</pub-id></mixed-citation></tp:treatment-meta><tp:nomenclature><label>﻿</label><tp:taxon-name>
              <object-id xmlns:xlink="http://www.w3.org/1999/xlink" content-type="arpha" xlink:type="simple">77689E79-636B-5944-A0BC-000454B7FDA2</object-id>
              <tp:taxon-name-part taxon-name-part-type="genus" reg="Lilioceris">Lilioceris</tp:taxon-name-part>
              <tp:taxon-name-part taxon-name-part-type="species" reg="thibetana">thibetana</tp:taxon-name-part>
            </tp:taxon-name><tp:taxon-authority>(Pic, 1916)</tp:taxon-authority><xref ref-type="fig" rid="F3">Figs 10</xref><xref ref-type="fig" rid="F3">, 11</xref><xref ref-type="fig" rid="F4">, 17</xref><xref ref-type="fig" rid="F5">, 23</xref><xref ref-type="fig" rid="F6">, 29</xref><xref ref-type="fig" rid="F7">, 35</xref><xref ref-type="fig" rid="F8">, 42</xref><tp:nomenclature-citation-list><tp:nomenclature-citation><tp:taxon-name>
                  <tp:taxon-name-part taxon-name-part-type="genus" reg="Lilioceris"/>
                  <tp:taxon-name-part taxon-name-part-type="species" reg="thibetana">thibetana</tp:taxon-name-part>
                </tp:taxon-name><comment>Pic, 1916: 18 (China, Prov. Thibet, Type / Lectotype, male). (<tp:taxon-name><tp:taxon-name-part taxon-name-part-type="genus" reg="Crioceris">Crioceris</tp:taxon-name-part></tp:taxon-name>). <xref ref-type="bibr" rid="B7">Gressitt and Kimoto 1961</xref>: 59 (<tp:taxon-name><tp:taxon-name-part taxon-name-part-type="genus" reg="Lilioceris">Lilioceris</tp:taxon-name-part></tp:taxon-name>).</comment></tp:nomenclature-citation></tp:nomenclature-citation-list></tp:nomenclature><tp:treatment-sec sec-type="type material" id="SECID0EHABI"><title>Type material examined.</title><p>1♂, type [<named-content xmlns:xlink="http://www.w3.org/1999/xlink" content-type="dwc:institutional_code" xlink:title="Museum National d’Histoire Naturelle, Paris" xlink:href="http://grbio.org/institution/museum-national-dhistoire-naturelle-2" xlink:type="simple">MNHN</named-content>, photo], Thibet, Trianatang / <tp:taxon-name><tp:taxon-name-part taxon-name-part-type="genus" reg="Lilioceris"/><tp:taxon-name-part taxon-name-part-type="species" reg="thibetana">thibetana</tp:taxon-name-part></tp:taxon-name> Pic / n. sp / Type / Museum Paris Coll. M. Pic / TYPE / LECTOTYPE / LECTOTYPE <tp:taxon-name><tp:taxon-name-part taxon-name-part-type="genus" reg="Lilioceris">Lilioceris</tp:taxon-name-part><tp:taxon-name-part taxon-name-part-type="species" reg="thibetana">thibetana</tp:taxon-name-part></tp:taxon-name> (Pic, 1916) / <named-content xmlns:xlink="http://www.w3.org/1999/xlink" content-type="dwc:institutional_code" xlink:title="Museum National d’Histoire Naturelle, Paris" xlink:href="http://grbio.org/institution/museum-national-dhistoire-naturelle-2" xlink:type="simple">MNHN</named-content>, Paris EC15770.</p></tp:treatment-sec><tp:treatment-sec sec-type="material" id="SECID0EIBBI"><title>Other material examined.</title><p>Total 3 specimens. <bold>China: Yunnan</bold>: 1♂, Xishuangbanna, Meng-a, 1050–1080 m / 1958.VI.9, Shuyong Wang coll.; 1♀, Xishuangbanna, Menghai, 1200–1600 m / 1958.VII.22, Fuji Pu coll.; 1♂, Lushui, Pianma, 1750 m / 1981.V.27, Xuezhong Zhang coll. / ? <tp:taxon-name><tp:taxon-name-part taxon-name-part-type="genus" reg="Lilioceris">Lilioceris</tp:taxon-name-part><tp:taxon-name-part taxon-name-part-type="species" reg="gressitti">gressitti</tp:taxon-name-part></tp:taxon-name> Medvedev, Peiyu Yu det.</p><fig id="F4" position="float" orientation="portrait"><object-id xmlns:xlink="http://www.w3.org/1999/xlink" content-type="doi" xlink:type="simple">10.3897/zookeys.1119.87082.figures12-17</object-id><object-id xmlns:xlink="http://www.w3.org/1999/xlink" content-type="arpha" xlink:type="simple">F424DD8D-A11D-596A-8616-B9039E6EA76F</object-id><label>Figures 12–17.</label><caption><p>Pronotum, mesoventral disc, abdominal sternites and elytra of <italic><tp:taxon-name><tp:taxon-name-part taxon-name-part-type="genus" reg="Lilioceris">Lilioceris</tp:taxon-name-part></tp:taxon-name></italic> spp. <bold>12</bold><italic><tp:taxon-name><tp:taxon-name-part taxon-name-part-type="genus" reg="Lilioceris">L.</tp:taxon-name-part><tp:taxon-name-part taxon-name-part-type="species" reg="gressitti">gressitti</tp:taxon-name-part></tp:taxon-name></italic>, ♂, China (Yunnan: Kunming) <bold>13</bold><italic><tp:taxon-name><tp:taxon-name-part taxon-name-part-type="genus" reg="Lilioceris">L.</tp:taxon-name-part><tp:taxon-name-part taxon-name-part-type="species" reg="rugata">rugata</tp:taxon-name-part></tp:taxon-name></italic>, ♂, Japan (Mont Takao) <bold>14</bold><italic><tp:taxon-name><tp:taxon-name-part taxon-name-part-type="genus" reg="Lilioceris">L.</tp:taxon-name-part><tp:taxon-name-part taxon-name-part-type="species" reg="sieversi">sieversi</tp:taxon-name-part></tp:taxon-name></italic>, ♂, China (Beijing)<bold>15</bold><italic><tp:taxon-name><tp:taxon-name-part taxon-name-part-type="genus" reg="Lilioceris">L.</tp:taxon-name-part><tp:taxon-name-part taxon-name-part-type="species" reg="sinica">sinica</tp:taxon-name-part></tp:taxon-name></italic>, ♂, China (Beijing) <bold>16</bold><italic><tp:taxon-name><tp:taxon-name-part taxon-name-part-type="genus" reg="Lilioceris">L.</tp:taxon-name-part><tp:taxon-name-part taxon-name-part-type="species" reg="theana">theana</tp:taxon-name-part></tp:taxon-name></italic>, ♀, China (Liaoning: Shenyang) <bold>17</bold><italic><tp:taxon-name><tp:taxon-name-part taxon-name-part-type="genus" reg="Lilioceris">L.</tp:taxon-name-part><tp:taxon-name-part taxon-name-part-type="species" reg="thibetana">thibetana</tp:taxon-name-part></tp:taxon-name></italic>, ♀, China (Yunnan: Xishuangbanna) <bold>A</bold> pronotum <bold>B</bold> mesoventral disc <bold>C</bold> abdominal sternite <bold>D</bold> elytra.</p></caption><graphic xmlns:xlink="http://www.w3.org/1999/xlink" xlink:href="zookeys-1119-153_article-87082__-g004.jpg" position="float" orientation="portrait" xlink:type="simple" id="oo_737308.jpg"><uri content-type="original_file" xlink:type="simple">https://binary.pensoft.net/fig/737308</uri></graphic></fig></tp:treatment-sec><tp:treatment-sec sec-type="diagnosis" id="SECID0EEFBI"><title>Diagnosis.</title><p>Femora black. Pronotum disc with fine punctures; elytral punctures small, slightly diminishing or not diminishing posteriorly; metasternite almost glabrous; abdominal sternites with sparse pubescence, transverse impressions present on sternites 2–5.</p></tp:treatment-sec><tp:treatment-sec sec-type="redescription" id="SECID0EJFBI"><title>Redescription.</title><p><abbrev xmlns:xlink="http://www.w3.org/1999/xlink" xlink:title="Body length" id="ABBRID0EPFBI" xlink:type="simple">BL</abbrev> = 6.0–7.0 mm, <abbrev xmlns:xlink="http://www.w3.org/1999/xlink" xlink:title="body width" id="ABBRID0ETFBI" xlink:type="simple">BW</abbrev> = 3.0–3.5 mm. Front part of head, antennae, ventral surface, and legs black; occiput, pronotum, scutellum, and elytra brownish red.</p><fig id="F5" position="float" orientation="portrait"><object-id xmlns:xlink="http://www.w3.org/1999/xlink" content-type="doi" xlink:type="simple">10.3897/zookeys.1119.87082.figures18-23</object-id><object-id xmlns:xlink="http://www.w3.org/1999/xlink" content-type="arpha" xlink:type="simple">C42CE253-C841-59B4-A478-FC7A5B97988E</object-id><label>Figures 18–23.</label><caption><p>Male genitalia of <italic><tp:taxon-name><tp:taxon-name-part taxon-name-part-type="genus" reg="Lilioceris">Lilioceris</tp:taxon-name-part></tp:taxon-name></italic> spp. <bold>18</bold><italic><tp:taxon-name><tp:taxon-name-part taxon-name-part-type="genus" reg="Lilioceris">L.</tp:taxon-name-part><tp:taxon-name-part taxon-name-part-type="species" reg="gressitti">gressitti</tp:taxon-name-part></tp:taxon-name></italic>, China (Yunnan: Wuding) <bold>19</bold><italic><tp:taxon-name><tp:taxon-name-part taxon-name-part-type="genus" reg="Lilioceris">L.</tp:taxon-name-part><tp:taxon-name-part taxon-name-part-type="species" reg="rugata">rugata</tp:taxon-name-part></tp:taxon-name></italic>, Japan <bold>20</bold><italic><tp:taxon-name><tp:taxon-name-part taxon-name-part-type="genus" reg="Lilioceris">L.</tp:taxon-name-part><tp:taxon-name-part taxon-name-part-type="species" reg="sieversi">sieversi</tp:taxon-name-part></tp:taxon-name></italic>, China (Beijing) <bold>21</bold><italic><tp:taxon-name><tp:taxon-name-part taxon-name-part-type="genus" reg="Lilioceris">L.</tp:taxon-name-part><tp:taxon-name-part taxon-name-part-type="species" reg="sinica">sinica</tp:taxon-name-part></tp:taxon-name></italic>, China (Beijing) <bold>22</bold><italic><tp:taxon-name><tp:taxon-name-part taxon-name-part-type="genus" reg="Lilioceris">L.</tp:taxon-name-part><tp:taxon-name-part taxon-name-part-type="species" reg="theana">theana</tp:taxon-name-part></tp:taxon-name></italic>, China (Liaoning: Shenyang) <bold>23</bold><italic><tp:taxon-name><tp:taxon-name-part taxon-name-part-type="genus" reg="Lilioceris">L.</tp:taxon-name-part><tp:taxon-name-part taxon-name-part-type="species" reg="thibetana">thibetana</tp:taxon-name-part></tp:taxon-name></italic>, China (Yunnan: Xishuangbanna <bold>A</bold> aedeagus, lateral view <bold>B</bold> aedeagus, dorsal view <bold>C</bold> sclerites in internal sac, lateral view <bold>D</bold> dorsal sclerite, dorsal view. Scale bars: 0.5 mm (<bold>A, B</bold>); 0.2 mm (<bold>C, D</bold>).</p></caption><graphic xmlns:xlink="http://www.w3.org/1999/xlink" xlink:href="zookeys-1119-153_article-87082__-g005.jpg" position="float" orientation="portrait" xlink:type="simple" id="oo_737309.jpg"><uri content-type="original_file" xlink:type="simple">https://binary.pensoft.net/fig/737309</uri></graphic></fig><p><bold><italic>Head</italic></bold> (Fig. <xref ref-type="fig" rid="F3">10</xref>). <abbrev xmlns:xlink="http://www.w3.org/1999/xlink" xlink:title="head length" id="ABBRID0EQJBI" xlink:type="simple">HL</abbrev>/<abbrev xmlns:xlink="http://www.w3.org/1999/xlink" xlink:title="head width" id="ABBRID0EUJBI" xlink:type="simple">HW</abbrev> = 1.1–1.2; vertex without groove in the middle, finely punctate and setose laterally; frontoclypeal area triangular, disc with sparse punctures and setae; labrum transverse, with sparse setae; antennomeres 5–10 each slightly longer than wide (Fig. <xref ref-type="fig" rid="F7">35</xref>).</p><p><bold><italic>Pronotum</italic></bold> (Fig. <xref ref-type="fig" rid="F4">17A</xref>). <abbrev xmlns:xlink="http://www.w3.org/1999/xlink" xlink:title="pronotum width" id="ABBRID0EHKBI" xlink:type="simple">PW</abbrev> / <abbrev xmlns:xlink="http://www.w3.org/1999/xlink" xlink:title="head width" id="ABBRID0ELKBI" xlink:type="simple">HW</abbrev> = 1.0–1.1, <abbrev xmlns:xlink="http://www.w3.org/1999/xlink" xlink:title="pronotum length" id="ABBRID0EPKBI" xlink:type="simple">PL</abbrev> / <abbrev xmlns:xlink="http://www.w3.org/1999/xlink" xlink:title="pronotum width" id="ABBRID0ETKBI" xlink:type="simple">PW</abbrev> = 0.9–1.0; anterior and posterior angle not protruding; sides distinctly constricted in the middle; middle of disc with fine and scattered punctures; anterior and posterior transverse impression indistinct, basal transverse groove shallow.</p><fig id="F6" position="float" orientation="portrait"><object-id xmlns:xlink="http://www.w3.org/1999/xlink" content-type="doi" xlink:type="simple">10.3897/zookeys.1119.87082.figures24-29</object-id><object-id xmlns:xlink="http://www.w3.org/1999/xlink" content-type="arpha" xlink:type="simple">D4681382-9C08-5F97-B86A-47145C6F4A36</object-id><label>Figures 24–29.</label><caption><p>Female reproductive organs of <italic><tp:taxon-name><tp:taxon-name-part taxon-name-part-type="genus" reg="Lilioceris">Lilioceris</tp:taxon-name-part></tp:taxon-name></italic> spp. <bold>24</bold><italic><tp:taxon-name><tp:taxon-name-part taxon-name-part-type="genus" reg="Lilioceris">L.</tp:taxon-name-part><tp:taxon-name-part taxon-name-part-type="species" reg="gressitti">gressitti</tp:taxon-name-part></tp:taxon-name></italic>, China (Yunnan: Wuding) <bold>25</bold><italic><tp:taxon-name><tp:taxon-name-part taxon-name-part-type="genus" reg="Lilioceris">L.</tp:taxon-name-part><tp:taxon-name-part taxon-name-part-type="species" reg="rugata">rugata</tp:taxon-name-part></tp:taxon-name></italic>, Japan (Tokyo) <bold>26</bold><italic><tp:taxon-name><tp:taxon-name-part taxon-name-part-type="genus" reg="Lilioceris">L.</tp:taxon-name-part><tp:taxon-name-part taxon-name-part-type="species" reg="sieversi">sieversi</tp:taxon-name-part></tp:taxon-name></italic>, China (Beijing) <bold>27</bold><italic><tp:taxon-name><tp:taxon-name-part taxon-name-part-type="genus" reg="Lilioceris">L.</tp:taxon-name-part><tp:taxon-name-part taxon-name-part-type="species" reg="sinica">sinica</tp:taxon-name-part></tp:taxon-name></italic>, China (Beijing) <bold>28</bold><italic><tp:taxon-name><tp:taxon-name-part taxon-name-part-type="genus" reg="Lilioceris">L.</tp:taxon-name-part><tp:taxon-name-part taxon-name-part-type="species" reg="theana">theana</tp:taxon-name-part></tp:taxon-name></italic>, China (Liaoning: Shenyang) <bold>29</bold><italic><tp:taxon-name><tp:taxon-name-part taxon-name-part-type="genus" reg="Lilioceris">L.</tp:taxon-name-part><tp:taxon-name-part taxon-name-part-type="species" reg="thibetana">thibetana</tp:taxon-name-part></tp:taxon-name></italic>, China (Yunnan: Xishuangbanna) <bold>A</bold> dorsal view <bold>B</bold> ventral view <bold>C</bold> spermatheca. Scale bars: 0.5 mm.</p></caption><graphic xmlns:xlink="http://www.w3.org/1999/xlink" xlink:href="zookeys-1119-153_article-87082__-g006.jpg" position="float" orientation="portrait" xlink:type="simple" id="oo_737310.jpg"><uri content-type="original_file" xlink:type="simple">https://binary.pensoft.net/fig/737310</uri></graphic></fig><p><bold><italic>Elytra</italic></bold> (Fig. <xref ref-type="fig" rid="F4">17D</xref>). <abbrev xmlns:xlink="http://www.w3.org/1999/xlink" xlink:title="elytra length" id="ABBRID0EKOBI" xlink:type="simple">EL</abbrev>/<abbrev xmlns:xlink="http://www.w3.org/1999/xlink" xlink:title="elytral width" id="ABBRID0EOOBI" xlink:type="simple">EW</abbrev> = 1.3–1.5; sutural angle rounded; humeri protruding, humeral groove distinct, basal transverse impression indistinct; scutellary striole composed of 5–8 punctures; strial punctures small, slightly diminishing or not diminishing posteriorly; intervals flat; epipleura raised, with row of fine punctures.</p><p><bold><italic>Mesosternite pubescent</italic></bold>. Lateral side of the metasternite nearly smooth (Fig. <xref ref-type="fig" rid="F4">17B</xref>); metepisternum densely pubescent.</p><fig id="F7" position="float" orientation="portrait"><object-id xmlns:xlink="http://www.w3.org/1999/xlink" content-type="doi" xlink:type="simple">10.3897/zookeys.1119.87082.figures30-41</object-id><object-id xmlns:xlink="http://www.w3.org/1999/xlink" content-type="arpha" xlink:type="simple">8E9DB71C-E031-577C-9F6C-932259207A65</object-id><label>Figures 30–41.</label><caption><p>Antennae of <italic><tp:taxon-name><tp:taxon-name-part taxon-name-part-type="genus" reg="Lilioceris">Lilioceris</tp:taxon-name-part></tp:taxon-name></italic> spp. <bold>30</bold><italic><tp:taxon-name><tp:taxon-name-part taxon-name-part-type="genus" reg="Lilioceris">L.</tp:taxon-name-part><tp:taxon-name-part taxon-name-part-type="species" reg="gressitti">gressitti</tp:taxon-name-part></tp:taxon-name></italic>, ♂, China (Yunnan: Tengchong) <bold>31</bold><italic><tp:taxon-name><tp:taxon-name-part taxon-name-part-type="genus" reg="Lilioceris">L.</tp:taxon-name-part><tp:taxon-name-part taxon-name-part-type="species" reg="rugata">rugata</tp:taxon-name-part></tp:taxon-name></italic>, ♂, Japan (Kibune: Kyoto) <bold>32</bold><italic><tp:taxon-name><tp:taxon-name-part taxon-name-part-type="genus" reg="Lilioceris">L.</tp:taxon-name-part><tp:taxon-name-part taxon-name-part-type="species" reg="sieversi">sieversi</tp:taxon-name-part></tp:taxon-name></italic>, ♀, China (Beijing) <bold>33</bold><italic><tp:taxon-name><tp:taxon-name-part taxon-name-part-type="genus" reg="Lilioceris">L.</tp:taxon-name-part><tp:taxon-name-part taxon-name-part-type="species" reg="sinica">sinica</tp:taxon-name-part></tp:taxon-name></italic>, ♂, China (Anhui: Yuexi) <bold>34</bold><italic><tp:taxon-name><tp:taxon-name-part taxon-name-part-type="genus" reg="Lilioceris">L.</tp:taxon-name-part><tp:taxon-name-part taxon-name-part-type="species" reg="theana">theana</tp:taxon-name-part></tp:taxon-name></italic>, ♀, China (Liaoning: Shenyang) <bold>35</bold><italic><tp:taxon-name><tp:taxon-name-part taxon-name-part-type="genus" reg="Lilioceris">L.</tp:taxon-name-part><tp:taxon-name-part taxon-name-part-type="species" reg="thibetana">thibetana</tp:taxon-name-part></tp:taxon-name></italic>, ♂, China (Yunnan: Lushui) <bold>36</bold><italic><tp:taxon-name><tp:taxon-name-part taxon-name-part-type="genus" reg="Lilioceris">L.</tp:taxon-name-part><tp:taxon-name-part taxon-name-part-type="species" reg="cheni">cheni</tp:taxon-name-part></tp:taxon-name></italic>, ♂, China (Guangdong: Shixing) <bold>37</bold><italic><tp:taxon-name><tp:taxon-name-part taxon-name-part-type="genus" reg="Lilioceris">L.</tp:taxon-name-part><tp:taxon-name-part taxon-name-part-type="species" reg="egena">egena</tp:taxon-name-part></tp:taxon-name></italic>, ♂, China (Tibet: Mêdog) <bold>38</bold><italic><tp:taxon-name><tp:taxon-name-part taxon-name-part-type="genus" reg="Lilioceris">L.</tp:taxon-name-part><tp:taxon-name-part taxon-name-part-type="species" reg="impressa">impressa</tp:taxon-name-part></tp:taxon-name></italic>, ♂, China (Yunnan: Gongshan) <bold>39</bold><italic><tp:taxon-name><tp:taxon-name-part taxon-name-part-type="genus" reg="Lilioceris">L.</tp:taxon-name-part><tp:taxon-name-part taxon-name-part-type="species" reg="laosensis">laosensis</tp:taxon-name-part></tp:taxon-name></italic>, ♂, China (Tibet: Mêdog) <bold>40</bold><italic><tp:taxon-name><tp:taxon-name-part taxon-name-part-type="genus" reg="Lilioceris">L.</tp:taxon-name-part><tp:taxon-name-part taxon-name-part-type="species" reg="malabarica">malabarica</tp:taxon-name-part></tp:taxon-name></italic>, ♂, India (Mahe: Malabar) <bold>41</bold><italic><tp:taxon-name><tp:taxon-name-part taxon-name-part-type="genus" reg="Lilioceris">L.</tp:taxon-name-part><tp:taxon-name-part taxon-name-part-type="species" reg="yunnana">yunnana</tp:taxon-name-part></tp:taxon-name></italic>, ♂, China (Yunnan: Tengchong). Scale bars: 1.0 mm.</p></caption><graphic xmlns:xlink="http://www.w3.org/1999/xlink" xlink:href="zookeys-1119-153_article-87082__-g007.jpg" position="float" orientation="portrait" xlink:type="simple" id="oo_737311.jpg"><uri content-type="original_file" xlink:type="simple">https://binary.pensoft.net/fig/737311</uri></graphic></fig><p>Abdominal sternites with sparse pubescence; lateral transverse impressions present on sternites 2–5, area outside the impression densely pubescent (Fig. <xref ref-type="fig" rid="F4">17C</xref>).</p><fig id="F8" position="float" orientation="portrait"><object-id xmlns:xlink="http://www.w3.org/1999/xlink" content-type="doi" xlink:type="simple">10.3897/zookeys.1119.87082.figure42</object-id><object-id xmlns:xlink="http://www.w3.org/1999/xlink" content-type="arpha" xlink:type="simple">8109052D-9449-58C8-ADAA-75B092B6635F</object-id><label>Figure 42.</label><caption><p>Distribution map of <italic><tp:taxon-name><tp:taxon-name-part taxon-name-part-type="genus" reg="Lilioceris">Lilioceris</tp:taxon-name-part></tp:taxon-name></italic> spp. (<italic><tp:taxon-name><tp:taxon-name-part taxon-name-part-type="genus" reg="Lilioceris">L.</tp:taxon-name-part><tp:taxon-name-part taxon-name-part-type="species" reg="sinica">sinica</tp:taxon-name-part></tp:taxon-name></italic> in Korea and <italic><tp:taxon-name><tp:taxon-name-part taxon-name-part-type="genus" reg="Lilioceris">L.</tp:taxon-name-part><tp:taxon-name-part taxon-name-part-type="species" reg="thibetana">thibetana</tp:taxon-name-part></tp:taxon-name></italic> in Tibet are not marked because of lack of precise locality data).</p></caption><graphic xmlns:xlink="http://www.w3.org/1999/xlink" xlink:href="zookeys-1119-153_article-87082__-g008.jpg" position="float" orientation="portrait" xlink:type="simple" id="oo_737312.jpg"><uri content-type="original_file" xlink:type="simple">https://binary.pensoft.net/fig/737312</uri></graphic></fig><p><bold><italic>Legs</italic></bold> slender; tibiae with dense punctures and pubescence; femora with dense pubescence on dorsal surface, with sparse pubescence on ventral surface.</p><p><bold><italic>Male genitalia</italic></bold> (Fig. <xref ref-type="fig" rid="F5">23A–D</xref>). Median foramen occupying 1/5 length of median lobe (Fig. <xref ref-type="fig" rid="F5">23A</xref>); apex rounded (Fig. <xref ref-type="fig" rid="F5">23B</xref>); basal piece of tegmen triangular, lateral lobes slightly sclerotized; posterior part of dorsal sclerite in dorsal view in dorsal view widely rounded, directed laterally (Fig. <xref ref-type="fig" rid="F5">23C, D</xref>).</p><p><bold><italic>Female reproductive organs</italic></bold> (Fig. <xref ref-type="fig" rid="F6">29A–C</xref>). Spiculum gastrale short, Y-shaped, distal part slightly widened, apical margin rounded (it was broken during dissection, Fig. <xref ref-type="fig" rid="F6">29A, B</xref>); ovipositor with dense setae, distal part of the ovipositor cylindrical, short, with small protuberance; spermatheca greatly convoluted.</p><fig id="F9" position="float" orientation="portrait"><object-id xmlns:xlink="http://www.w3.org/1999/xlink" content-type="doi" xlink:type="simple">10.3897/zookeys.1119.87082.figures43-44</object-id><object-id xmlns:xlink="http://www.w3.org/1999/xlink" content-type="arpha" xlink:type="simple">434D36CD-3B05-5AA3-A135-7A7DABAFB74D</object-id><label>Figures 43, 44.</label><caption><p><italic><tp:taxon-name><tp:taxon-name-part taxon-name-part-type="genus" reg="Lilioceris">Lilioceris</tp:taxon-name-part><tp:taxon-name-part taxon-name-part-type="species" reg="gressitti">gressitti</tp:taxon-name-part></tp:taxon-name></italic> in China (Yunnan: Wuding), 2021.VII.11, photographed by YX <bold>43</bold> larva <bold>44</bold> host plant, <italic><tp:taxon-name><tp:taxon-name-part taxon-name-part-type="genus" reg="Dioscorea">Dioscorea</tp:taxon-name-part></tp:taxon-name></italic> sp.</p></caption><graphic xmlns:xlink="http://www.w3.org/1999/xlink" xlink:href="zookeys-1119-153_article-87082__-g009.jpg" position="float" orientation="portrait" xlink:type="simple" id="oo_737313.jpg"><uri content-type="original_file" xlink:type="simple">https://binary.pensoft.net/fig/737313</uri></graphic></fig></tp:treatment-sec><tp:treatment-sec sec-type="distribution" id="SECID0EIZBI"><title>Distribution.</title><p>China (Tibet, Yunnan).</p></tp:treatment-sec><tp:treatment-sec sec-type="host" id="SECID0ENZBI"><title>Host plant and habitat.</title><p>Unknown.</p></tp:treatment-sec><tp:treatment-sec sec-type="remarks" id="SECID0ESZBI"><title>Remarks.</title><p>In original labels, the type locality is ‘Thibet, Trianatang’. There are at least three villages with similar pronunciation to Trianatang, first village ‘Qiunatong’ is in Gongshan county, northwestern Yunnan (<named-content xmlns:xlink="http://www.w3.org/1999/xlink" content-type="dwc:verbatimCoordinates" xlink:type="simple"><named-content content-type="geo-json" specific-use="{&#34;type&#34;:&#34;Point&#34;,&#34;coordinates&#34;:[98.573680,28.096550]}" id="NCID0E2ZBI" xlink:type="simple">28.09655°N, 98.57368°E</named-content></named-content>, 1816 m), very close to Tibet; the second village ‘Qunatang’ is in Zayü county, Tibet (<named-content xmlns:xlink="http://www.w3.org/1999/xlink" content-type="dwc:verbatimCoordinates" xlink:type="simple"><named-content content-type="geo-json" specific-use="{&#34;type&#34;:&#34;Point&#34;,&#34;coordinates&#34;:[98.586020,28.338840]}" id="NCID0ED1BI" xlink:type="simple">28.33884°N, 98.58602°E</named-content></named-content>, 2460 m), and the third village ‘Qunatang’ is in Mêdog county, Tibet (<named-content xmlns:xlink="http://www.w3.org/1999/xlink" content-type="dwc:verbatimCoordinates" xlink:type="simple"><named-content content-type="geo-json" specific-use="{&#34;type&#34;:&#34;Point&#34;,&#34;coordinates&#34;:[95.744060,29.464230]}" id="NCID0EL1BI" xlink:type="simple">29.46423°N, 95.74406°E</named-content></named-content>, 2084 m). They are not far from each other, and all are possibilities to be the type locality of ‘Trianatang’.</p><fig id="F10" position="float" orientation="portrait"><object-id xmlns:xlink="http://www.w3.org/1999/xlink" content-type="doi" xlink:type="simple">10.3897/zookeys.1119.87082.figures45-46</object-id><object-id xmlns:xlink="http://www.w3.org/1999/xlink" content-type="arpha" xlink:type="simple">3BCF442C-8959-51AB-8C94-AB44E5869BAD</object-id><label>Figures 45, 46.</label><caption><p><italic><tp:taxon-name><tp:taxon-name-part taxon-name-part-type="genus" reg="Lilioceris">Lilioceris</tp:taxon-name-part></tp:taxon-name></italic> spp. <bold>45</bold><italic><tp:taxon-name><tp:taxon-name-part taxon-name-part-type="genus" reg="Lilioceris">Lilioceris</tp:taxon-name-part><tp:taxon-name-part taxon-name-part-type="species" reg="rugata">rugata</tp:taxon-name-part></tp:taxon-name></italic> in Japan, 2003.V.9, photographed by Masakazu Hayashi <bold>46</bold><italic><tp:taxon-name><tp:taxon-name-part taxon-name-part-type="genus" reg="Lilioceris">Lilioceris</tp:taxon-name-part><tp:taxon-name-part taxon-name-part-type="species" reg="sieversi">sieversi</tp:taxon-name-part></tp:taxon-name></italic> in China (Beijing), 2021.VI.12, photographed by Meiying Lin.</p></caption><graphic xmlns:xlink="http://www.w3.org/1999/xlink" xlink:href="zookeys-1119-153_article-87082__-g010.jpg" position="float" orientation="portrait" xlink:type="simple" id="oo_737314.jpg"><uri content-type="original_file" xlink:type="simple">https://binary.pensoft.net/fig/737314</uri></graphic></fig><p><italic><tp:taxon-name><tp:taxon-name-part taxon-name-part-type="genus" reg="Lilioceris">Lilioceris</tp:taxon-name-part><tp:taxon-name-part taxon-name-part-type="species" reg="thibetana">thibetana</tp:taxon-name-part></tp:taxon-name></italic> was formerly placed in the <italic><tp:taxon-name><tp:taxon-name-part taxon-name-part-type="genus" reg="Lilioceris"/><tp:taxon-name-part taxon-name-part-type="species" reg="impressa">impressa</tp:taxon-name-part></tp:taxon-name></italic> group (<xref ref-type="bibr" rid="B30">Tishechkin et al. 2011</xref>), probably due to its similarity with <italic><tp:taxon-name><tp:taxon-name-part taxon-name-part-type="genus" reg="Lilioceris">Lilioceris</tp:taxon-name-part><tp:taxon-name-part taxon-name-part-type="species" reg="malabarica">malabarica</tp:taxon-name-part></tp:taxon-name></italic> as stated in original description by <xref ref-type="bibr" rid="B26">Pic (1916)</xref>. In the holotype, the antennae are missing, so it is difficult to determine whether it belongs to the <italic><tp:taxon-name><tp:taxon-name-part taxon-name-part-type="genus" reg="Lilioceris"/><tp:taxon-name-part taxon-name-part-type="species" reg="impressa">impressa</tp:taxon-name-part></tp:taxon-name></italic> group or the <italic><tp:taxon-name><tp:taxon-name-part taxon-name-part-type="genus" reg="Lilioceris"/><tp:taxon-name-part taxon-name-part-type="species" reg="sinica">sinica</tp:taxon-name-part></tp:taxon-name></italic> group based on the antennae. Fortunately, we have three specimens from Yunnan which fit well with the type in body size, body color, punctures on pronotum and elytra, pubescence on metasternites and abdominal sternites, and in the shape of the aedeagus (compared with the illustration of <xref ref-type="bibr" rid="B30">Tishechkin et al. 2011</xref>: fig. 29). However, their antennomeres 5–10 are all cylindrical so we moved <italic><tp:taxon-name><tp:taxon-name-part taxon-name-part-type="genus" reg="Lilioceris">L.</tp:taxon-name-part><tp:taxon-name-part taxon-name-part-type="species" reg="thibetana">thibetana</tp:taxon-name-part></tp:taxon-name></italic> into the <italic><tp:taxon-name><tp:taxon-name-part taxon-name-part-type="genus" reg="Lilioceris"/><tp:taxon-name-part taxon-name-part-type="species" reg="sinica">sinica</tp:taxon-name-part></tp:taxon-name></italic> group.</p><fig id="F11" position="float" orientation="portrait"><object-id xmlns:xlink="http://www.w3.org/1999/xlink" content-type="doi" xlink:type="simple">10.3897/zookeys.1119.87082.figures47-50</object-id><object-id xmlns:xlink="http://www.w3.org/1999/xlink" content-type="arpha" xlink:type="simple">17172AF6-1629-576E-90F9-F20BDF9F7EF1</object-id><label>Figures 47–50.</label><caption><p><italic><tp:taxon-name><tp:taxon-name-part taxon-name-part-type="genus" reg="Lilioceris">Lilioceris</tp:taxon-name-part><tp:taxon-name-part taxon-name-part-type="species" reg="sinica">sinica</tp:taxon-name-part></tp:taxon-name></italic> in China (Beijing), 2021.VII.16 <bold>47</bold> larva <bold>48</bold> adult <bold>49</bold> host plant, <italic><tp:taxon-name><tp:taxon-name-part taxon-name-part-type="genus" reg="Dioscorea">Dioscorea</tp:taxon-name-part></tp:taxon-name></italic> sp. <bold>50</bold> Habitat <bold>47, 48</bold> photographed by HBL. <bold>49, 50</bold> photographed by YX.</p></caption><graphic xmlns:xlink="http://www.w3.org/1999/xlink" xlink:href="zookeys-1119-153_article-87082__-g011.jpg" position="float" orientation="portrait" xlink:type="simple" id="oo_737315.jpg"><uri content-type="original_file" xlink:type="simple">https://binary.pensoft.net/fig/737315</uri></graphic></fig><p>This species is similar to <italic><tp:taxon-name><tp:taxon-name-part taxon-name-part-type="genus" reg="Lilioceris">Lilioceris</tp:taxon-name-part><tp:taxon-name-part taxon-name-part-type="species" reg="gressitti">gressitti</tp:taxon-name-part></tp:taxon-name></italic>, but differs by having the metaventral disc nearly smooth (in <italic><tp:taxon-name><tp:taxon-name-part taxon-name-part-type="genus" reg="Lilioceris">L.</tp:taxon-name-part><tp:taxon-name-part taxon-name-part-type="species" reg="gressitti">gressitti</tp:taxon-name-part></tp:taxon-name></italic>, the metaventral disc has a narrow pubescent strip). Furthermore, in <italic><tp:taxon-name><tp:taxon-name-part taxon-name-part-type="genus" reg="Lilioceris">L.</tp:taxon-name-part><tp:taxon-name-part taxon-name-part-type="species" reg="thibetana">thibetana</tp:taxon-name-part></tp:taxon-name></italic>, the spiculum gastrale is Y-shaped, slightly wider in the distal part, and the apical margin is rounded, while in <italic><tp:taxon-name><tp:taxon-name-part taxon-name-part-type="genus" reg="Lilioceris">L.</tp:taxon-name-part><tp:taxon-name-part taxon-name-part-type="species" reg="gressitti">gressitti</tp:taxon-name-part></tp:taxon-name></italic>, the spiculum gastrale is X-shaped, strongly widened in the distal part, and the apical margin is straight.</p><fig id="F12" position="float" orientation="portrait"><object-id xmlns:xlink="http://www.w3.org/1999/xlink" content-type="doi" xlink:type="simple">10.3897/zookeys.1119.87082.figures51-54</object-id><object-id xmlns:xlink="http://www.w3.org/1999/xlink" content-type="arpha" xlink:type="simple">FA7DA550-0DB7-52F6-BE77-2D8B4D06D767</object-id><label>Figures 51–54.</label><caption><p>Biology of <italic><tp:taxon-name><tp:taxon-name-part taxon-name-part-type="genus" reg="Lilioceris">Lilioceris</tp:taxon-name-part><tp:taxon-name-part taxon-name-part-type="species" reg="theana">theana</tp:taxon-name-part></tp:taxon-name></italic>. China (Liaoning: Shenyang), 2021.V.23, Photographed by Haicheng Shan <bold>51</bold> eggs <bold>52</bold> larvae <bold>53</bold> adults <bold>54</bold> host plant, <italic><tp:taxon-name><tp:taxon-name-part taxon-name-part-type="genus" reg="Dioscorea">Dioscorea</tp:taxon-name-part><tp:taxon-name-part taxon-name-part-type="species" reg="nipponica">nipponica</tp:taxon-name-part></tp:taxon-name></italic>.</p></caption><graphic xmlns:xlink="http://www.w3.org/1999/xlink" xlink:href="zookeys-1119-153_article-87082__-g012.jpg" position="float" orientation="portrait" xlink:type="simple" id="oo_737316.jpg"><uri content-type="original_file" xlink:type="simple">https://binary.pensoft.net/fig/737316</uri></graphic></fig></tp:treatment-sec><tp:treatment-sec><!--Section generated to contain objects referenced in tp:taxon-treatment.--><fig id="F3" position="float" orientation="portrait"><object-id xmlns:xlink="http://www.w3.org/1999/xlink" content-type="doi" xlink:type="simple">10.3897/zookeys.1119.87082.figures6-11</object-id><object-id xmlns:xlink="http://www.w3.org/1999/xlink" content-type="arpha" xlink:type="simple">4E4EC08E-D78F-5D54-8A78-8DA54663AEE2</object-id><label>Figures 6–11.</label><caption><p>Habitus of <italic><tp:taxon-name><tp:taxon-name-part taxon-name-part-type="genus" reg="Lilioceris">Lilioceris</tp:taxon-name-part></tp:taxon-name></italic> spp. <bold>6, 7</bold><italic><tp:taxon-name><tp:taxon-name-part taxon-name-part-type="genus" reg="Lilioceris">L.</tp:taxon-name-part><tp:taxon-name-part taxon-name-part-type="species" reg="sinica">sinica</tp:taxon-name-part></tp:taxon-name></italic>, type, China (Pecking = Beijing), photographed by Mandy Schröter <bold>8, 9</bold><italic><tp:taxon-name><tp:taxon-name-part taxon-name-part-type="genus" reg="Lilioceris">L.</tp:taxon-name-part><tp:taxon-name-part taxon-name-part-type="species" reg="theana">theana</tp:taxon-name-part></tp:taxon-name></italic>, holotype, Siberia, photographed by Raorao Mo <bold>10, 11</bold><italic><tp:taxon-name><tp:taxon-name-part taxon-name-part-type="genus" reg="Lilioceris">L.</tp:taxon-name-part><tp:taxon-name-part taxon-name-part-type="species" reg="thibetana">thibetana</tp:taxon-name-part></tp:taxon-name></italic>, type, China (Tibet), photographed by Antoine Mantilleri. Scale bars: 5.0 mm.</p></caption><graphic xmlns:xlink="http://www.w3.org/1999/xlink" xlink:href="zookeys-1119-153_article-87082__-g003.jpg" position="float" orientation="portrait" xlink:type="simple" id="oo_737307.jpg"><uri content-type="original_file" xlink:type="simple">https://binary.pensoft.net/fig/737307</uri></graphic></fig></tp:treatment-sec><ref-list><ref id="B7"><mixed-citation xmlns:xlink="http://www.w3.org/1999/xlink" xlink:type="simple"><person-group><name name-style="western"><surname>Gressitt</surname><given-names>JL</given-names></name><name name-style="western"><surname>Kimoto</surname><given-names>S</given-names></name></person-group> (<year>1961</year>) The <tp:taxon-name><tp:taxon-name-part taxon-name-part-type="family">Chrysomelidae</tp:taxon-name-part></tp:taxon-name> (Coleopt.) of China and Korea, part 1. Pacific Insects Monographs 1A: 1–299.</mixed-citation></ref><ref id="B30"><mixed-citation xmlns:xlink="http://www.w3.org/1999/xlink" xlink:type="simple"><person-group><name name-style="western"><surname>Tishechkin</surname><given-names>A</given-names></name><name name-style="western"><surname>Konstantinov</surname><given-names>A</given-names></name><name name-style="western"><surname>Bista</surname><given-names>S</given-names></name><name name-style="western"><surname>Pemberton</surname><given-names>R</given-names></name><name name-style="western"><surname>Center</surname><given-names>T</given-names></name></person-group> (<year>2011</year>) <article-title>Review of the continental Oriental species of <italic><tp:taxon-name><tp:taxon-name-part taxon-name-part-type="genus">Lilioceris</tp:taxon-name-part></tp:taxon-name></italic> Reitter (<tp:taxon-name><tp:taxon-name-part taxon-name-part-type="order">Coleoptera</tp:taxon-name-part></tp:taxon-name>, <tp:taxon-name><tp:taxon-name-part taxon-name-part-type="family">Chrysomelidae</tp:taxon-name-part></tp:taxon-name>, <tp:taxon-name><tp:taxon-name-part taxon-name-part-type="subfamily">Criocerinae</tp:taxon-name-part></tp:taxon-name>) closely related to <italic><tp:taxon-name><tp:taxon-name-part taxon-name-part-type="genus">Lilioceris</tp:taxon-name-part><tp:taxon-name-part taxon-name-part-type="species">impressa</tp:taxon-name-part></tp:taxon-name></italic> (F.).</article-title><source>ZooKeys</source><volume>103</volume>: <fpage>63</fpage>–<lpage>83</lpage>. <ext-link xlink:type="simple" ext-link-type="doi" xlink:href="10.3897/zookeys.103.983">https://doi.org/10.3897/zookeys.103.983</ext-link></mixed-citation></ref><ref id="B26"><mixed-citation xmlns:xlink="http://www.w3.org/1999/xlink" xlink:type="simple"><person-group><name name-style="western"><surname>Pic</surname><given-names>M</given-names></name></person-group> (<year>1916</year>) <article-title>Descriptions abrégées diverses.</article-title><source>Mélanges Exotico-Entomologiques</source><volume>21</volume>: <fpage>2</fpage>–<lpage>20</lpage>.</mixed-citation></ref></ref-list></tp:taxon-treatment>
